# Supplementary material for: Ethyl 3-oxo-3H-benzo[f]chromene-2-carboxyl­ate
Source: Acta Crystallogr Sect E Struct Rep Online. 2010 Sep 30;66(Pt 10):o2658. doi: 10.1107/S1600536810037840 (PMC2983219; doi:10.1107/S1600536810037840)
Supplement: Supplementary file 1 [file e-66-o2658-sup1.cif]

##############################################################################
###                                                                        ###
###        Electronic paper (Acta Crystallographica Section E)             ###
###                                                                        ###
##############################################################################
#                                                                            #
# This CIF contains the data in a paper accepted for publication in Acta     #
# Crystallographica Section E. It conforms to the requirements of Notes      #
# for Authors for Section E, and has been peer reviewed under the auspices   #
# of the IUCr Commission on Journals.                                        #
#                                                                            #
# Full details of the Crystallographic Information File format               #
# are given in the paper "The Crystallographic Information File (CIF):       #
# a New Standard Archive File for Crystallography" by S. R. Hall, F. H.      #
# Allen and I. D. Brown [Acta Cryst. (1991), A47, 655-685].                  #
#                                                                            #
# The current version of the core CIF dictionary is obtainable from          #
# ftp://ftp.iucr.org/pub/cif_core.dic. The current version number is 2.4.    #
#                                                                            #
# Software is freely available for graphical display of the structure(s) in  #
# this CIF.  For information consult the CIF home page http://www.iucr.org/  #
# cif/home.html                                                              #
#                                                                            #
# This file may be used for bona fide research purposes within the           #
# scientific community so long as proper attribution is given to the journal # 
# article from which it was obtained.                                        #
#                                                                            #
##############################################################################
                                             
data_I
_audit_creation_method     SHELXL-97
_chemical_name_systematic
;
Ethyl 3-oxo-3<i>H</i>-benzo[<i>f</i>]chromene-2-carboxylate
;
_chemical_name_common     ?
_chemical_formula_moiety     'C16 H12 O4'
_chemical_formula_sum     'C16 H12 O4'
_chemical_formula_weight     268.26
_chemical_melting_point_lt     388
_symmetry_cell_setting     monoclinic
_symmetry_space_group_name_H-M     'P 21/n'
_symmetry_space_group_name_Hall     '-P 2yn'
loop_
    _symmetry_equiv_pos_as_xyz
    'x, y, z'
    '-x+1/2, y+1/2, -z+1/2'
    '-x, -y, -z'
    'x-1/2, -y-1/2, z-1/2'
_cell_length_a     14.6716(11)
_cell_length_b     4.5190(5)
_cell_length_c     19.3874(18)
_cell_angle_alpha     90.00
_cell_angle_beta     90.218(7)
_cell_angle_gamma     90.00
_cell_volume     1285.4(2)
_cell_formula_units_Z     4
_cell_measurement_reflns_used     2276
_cell_measurement_theta_min     2.78
_cell_measurement_theta_max     25.00
_cell_measurement_temperature     293(2)
_exptl_crystal_description     Plate
_exptl_crystal_colour     Colourless
_exptl_crystal_size_max     0.22
_exptl_crystal_size_mid     0.15
_exptl_crystal_size_min     0.12
_exptl_crystal_density_diffrn     1.386
_exptl_crystal_density_meas     ?
_exptl_crystal_density_method     'not measured'
_exptl_crystal_F_000     560
_exptl_absorpt_coefficient_mu     0.100
_exptl_absorpt_correction_type     psi-scan
_exptl_absorpt_process_details     '(SADABS; Sheldrick, 2004)'
_exptl_absorpt_correction_T_min     0.981
_exptl_absorpt_correction_T_max     0.987
_exptl_special_details
;
^1^H NMR (400 MHz,
CDCl~3~) \d(p.p.m.): 1.4 (s, 3H, CH~3~), 4.4 (q, 2H, H2), 7.4 (m, 6H, ArH),
9.2 (s, 1H, CH): ^13^C NMR (300 MHz, CDCl~3~) \d(p.p.m.): 163 (C=O ester), 160
(C=O pyrone), 150.4, 149.7, 148.7, 130.6, 126.6, 124.2, 124.0, 121.2, 121,
120, 114.5, 115, 58.8, 26: IR (KBr) \n(cm^-1^): 1765 (<i>s</i>) (C=O), 1750
(<i>s</i>) (C=O ester): MS (m/<i>z</i>): 269 (<i>M</i>+1).
;
_diffrn_ambient_temperature     293(2)
_diffrn_radiation_type     MoK\a
_diffrn_radiation_wavelength     0.71073
_diffrn_radiation_source     'fine-focus sealed tube'
_diffrn_radiation_monochromator     graphite
_diffrn_measurement_device_type     'Bruker SMART CCD area-detector'
_diffrn_measurement_method     '\w and \f scans'
_diffrn_detector_area_resol_mean     ?
_diffrn_reflns_number     13075
_diffrn_reflns_av_R_equivalents     0.0877
_diffrn_reflns_av_sigmaI/netI     0.1021
_diffrn_reflns_theta_min     2.78
_diffrn_reflns_theta_max     25.00
_diffrn_reflns_theta_full     25.00
_diffrn_measured_fraction_theta_max     0.999
_diffrn_measured_fraction_theta_full     0.999
_diffrn_reflns_limit_h_min     -17
_diffrn_reflns_limit_h_max     17
_diffrn_reflns_limit_k_min     -5
_diffrn_reflns_limit_k_max     5
_diffrn_reflns_limit_l_min     -23
_diffrn_reflns_limit_l_max     23
_diffrn_reflns_reduction_process
;
;
_diffrn_standards_number     ?
_diffrn_standards_interval_count     ?
_diffrn_standards_interval_time     ?
_diffrn_standards_decay_%     ?
_refine_special_details
;
Refinement of <i>F</i>^2^ against ALL reflections. The weighted <i>R</i>-factor
<i>wR</i> and goodness of fit <i>S</i> are based on <i>F</i>^2^, conventional
<i>R</i>-factors <i>R</i> are based on <i>F</i>, with <i>F</i> set to zero for
negative <i>F</i>^2^. The threshold expression of <i>F</i>^2^ >
2\s(<i>F</i>^2^) is used only for calculating <i>R</i>-factors(gt) <i>etc</i>.
and is not relevant to the choice of reflections for refinement.
<i>R</i>-factors based on <i>F</i>^2^ are statistically about twice as large
as those based on <i>F</i>, and <i>R</i>- factors based on ALL data will be
even larger.
;
_reflns_number_total     2276
_reflns_number_gt     997
_reflns_threshold_expression     I>2\s(I)
_refine_ls_structure_factor_coef     Fsqd
_refine_ls_matrix_type     full
_refine_ls_R_factor_all     0.1644
_refine_ls_R_factor_gt     0.0745
_refine_ls_wR_factor_gt     0.1894
_refine_ls_wR_factor_ref     0.2075
_refine_ls_goodness_of_fit_ref     1.035
_refine_ls_restrained_S_all     1.035
_refine_ls_number_reflns     2276
_refine_ls_number_parameters     182
_refine_ls_number_restraints     0
_refine_ls_hydrogen_treatment     constr
_refine_ls_weighting_scheme     calc
_refine_ls_weighting_details
         'calc w=1/[\s^2^(Fo^2^)+(0.0891P)^2^+0.0000P] where P=(Fo^2^+2Fc^2^)/3'
_atom_sites_solution_hydrogens     geom
_atom_sites_solution_primary     direct
_atom_sites_solution_secondary     difmap
_refine_ls_shift/su_max     0.000
_refine_ls_shift/su_mean     0.000
_refine_diff_density_max     0.172
_refine_diff_density_min     -0.160
_refine_ls_extinction_method     SHELXL
_refine_ls_extinction_coef     0.017(4)
_refine_ls_extinction_expression
                                  'Fc^*^=kFc[1+0.001xFc^2^\l^3^/sin(2\q)]^-1/4^'
loop_
    _atom_type_symbol
    _atom_type_description
    _atom_type_scat_dispersion_real
    _atom_type_scat_dispersion_imag
    _atom_type_scat_source
    'C' 'C' 0.0033 0.0016
                         'International Tables Vol C Tables 4.2.6.8 and 6.1.1.4'
    'H' 'H' 0.0000 0.0000
                         'International Tables Vol C Tables 4.2.6.8 and 6.1.1.4'
    'O' 'O' 0.0106 0.0060
                         'International Tables Vol C Tables 4.2.6.8 and 6.1.1.4'
_computing_data_collection     'SMART (Bruker, 2001)'
_computing_cell_refinement     'SAINT (Bruker, 2001)'
_computing_data_reduction     'SAINT (Bruker, 2001)'
_computing_structure_solution     'SHELXS97 (Sheldrick, 2008)'
_computing_structure_refinement     'SHELXL97 (Sheldrick, 2008)'
_computing_molecular_graphics     'ORTEP-3 (Farrugia, 1999)'
_computing_publication_material     'SHELXL97 (Sheldrick, 2008)'
loop_
    _atom_site_type_symbol
    _atom_site_label
    _atom_site_fract_x
    _atom_site_fract_y
    _atom_site_fract_z
    _atom_site_U_iso_or_equiv
    _atom_site_adp_type
    _atom_site_calc_flag
    _atom_site_refinement_flags
    _atom_site_occupancy
    _atom_site_disorder_assembly
    _atom_site_disorder_group
    O O1 0.37862(18) -0.4741(7) -0.03118(17) 0.0587(9) Uani d . 1 . .
    O O2 0.19329(19) -0.8301(8) -0.17429(17) 0.0700(10) Uani d . 1 . .
    O O3 0.0829(2) -0.7805(8) -0.09664(17) 0.0802(12) Uani d . 1 . .
    O O4 0.3625(2) -0.8050(8) -0.11371(17) 0.0777(11) Uani d . 1 . .
    C C1 0.3450(3) -0.2819(10) 0.0168(2) 0.0518(12) Uani d . 1 . .
    C C2 0.4098(3) -0.1524(12) 0.0605(3) 0.0657(14) Uani d . 1 . .
    H H2 0.4714 -0.1975 0.0560 0.079 Uiso calc R 1 . .
    C C3 0.3813(3) 0.0397(11) 0.1094(3) 0.0641(14) Uani d . 1 . .
    H H3 0.4241 0.1276 0.1383 0.077 Uiso calc R 1 . .
    C C4 0.2879(3) 0.1105(10) 0.1176(2) 0.0535(13) Uani d . 1 . .
    C C5 0.2597(4) 0.3160(11) 0.1686(2) 0.0671(15) Uani d . 1 . .
    H H5 0.3025 0.4041 0.1975 0.081 Uiso calc R 1 . .
    C C6 0.1708(4) 0.3826(12) 0.1749(3) 0.0731(15) Uani d . 1 . .
    H H6 0.1527 0.5166 0.2086 0.088 Uiso calc R 1 . .
    C C7 0.1050(4) 0.2543(12) 0.1319(3) 0.0765(16) Uani d . 1 . .
    H H7 0.0439 0.3042 0.1367 0.092 Uiso calc R 1 . .
    C C8 0.1309(3) 0.0572(11) 0.0833(3) 0.0634(14) Uani d . 1 . .
    H H8 0.0868 -0.0285 0.0551 0.076 Uiso calc R 1 . .
    C C9 0.2229(3) -0.0214(9) 0.0743(2) 0.0467(11) Uani d . 1 . .
    C C10 0.2530(3) -0.2264(9) 0.0221(2) 0.0444(11) Uani d . 1 . .
    C C11 0.1960(3) -0.3847(10) -0.0243(2) 0.0503(12) Uani d . 1 . .
    H H11 0.1334 -0.3554 -0.0213 0.060 Uiso calc R 1 . .
    C C12 0.2266(3) -0.5729(10) -0.0719(2) 0.0497(12) Uani d . 1 . .
    C C13 0.3241(3) -0.6306(12) -0.0766(2) 0.0545(13) Uani d . 1 . .
    C C14 0.1601(3) -0.7379(9) -0.1150(2) 0.0533(12) Uani d . 1 . .
    C C15 0.1339(3) -1.0111(12) -0.2181(3) 0.0715(15) Uani d . 1 . .
    H H15A 0.0993 -1.1455 -0.1892 0.086 Uiso calc R 1 . .
    H H15B 0.1711 -1.1291 -0.2488 0.086 Uiso calc R 1 . .
    C C16 0.0699(4) -0.8298(13) -0.2596(3) 0.0918(18) Uani d . 1 . .
    H H16A 0.0327 -0.9573 -0.2876 0.138 Uiso calc R 1 . .
    H H16B 0.1038 -0.6984 -0.2887 0.138 Uiso calc R 1 . .
    H H16C 0.0317 -0.7164 -0.2294 0.138 Uiso calc R 1 . .
loop_
    _atom_site_aniso_label
    _atom_site_aniso_U_11
    _atom_site_aniso_U_22
    _atom_site_aniso_U_33
    _atom_site_aniso_U_12
    _atom_site_aniso_U_13
    _atom_site_aniso_U_23
    O1 0.0418(18) 0.068(2) 0.066(2) 0.0077(16) 0.0000(17) -0.0002(18)
    O2 0.062(2) 0.089(3) 0.059(2) -0.0067(18) 0.0089(18) -0.017(2)
    O3 0.046(2) 0.119(3) 0.075(2) -0.0087(19) 0.0054(18) -0.028(2)
    O4 0.064(2) 0.097(3) 0.072(2) 0.0201(19) 0.0008(19) -0.021(2)
    C1 0.045(3) 0.057(3) 0.054(3) 0.008(2) -0.002(2) 0.005(3)
    C2 0.043(3) 0.078(4) 0.076(4) 0.001(3) -0.010(3) 0.009(3)
    C3 0.054(3) 0.065(4) 0.073(4) -0.009(3) -0.020(3) 0.000(3)
    C4 0.064(3) 0.054(3) 0.043(3) -0.005(2) -0.005(2) 0.013(2)
    C5 0.091(4) 0.064(4) 0.046(3) -0.011(3) -0.017(3) 0.008(3)
    C6 0.092(4) 0.072(4) 0.056(3) 0.005(3) 0.008(3) -0.015(3)
    C7 0.082(4) 0.089(4) 0.059(3) 0.010(3) 0.020(3) -0.016(3)
    C8 0.058(3) 0.067(4) 0.065(3) -0.002(3) -0.004(3) 0.006(3)
    C9 0.045(3) 0.048(3) 0.047(3) -0.001(2) 0.003(2) 0.012(2)
    C10 0.044(3) 0.043(3) 0.045(3) -0.001(2) 0.001(2) 0.009(2)
    C11 0.042(3) 0.059(3) 0.050(3) 0.007(2) 0.003(2) 0.015(3)
    C12 0.043(3) 0.057(3) 0.049(3) 0.005(2) -0.004(2) 0.012(3)
    C13 0.049(3) 0.065(4) 0.050(3) 0.009(3) -0.002(3) 0.011(3)
    C14 0.055(3) 0.052(3) 0.052(3) 0.005(3) 0.001(3) 0.004(2)
    C15 0.074(3) 0.073(4) 0.068(3) 0.004(3) -0.008(3) -0.020(3)
    C16 0.110(5) 0.090(5) 0.075(4) 0.006(3) -0.025(3) -0.005(3)
_geom_special_details
;
All s.u.'s (except the s.u. in the dihedral angle between two l.s. planes) are
estimated using the full covariance matrix. The cell s.u.'s are taken into
account individually in the estimation of s.u.'s in distances, angles and
torsion angles; correlations between s.u.'s in cell parameters are only used
when they are defined by crystal symmetry. An approximate (isotropic)
treatment of cell s.u.'s is used for estimating s.u.'s involving l.s. planes.
;
loop_
    _geom_bond_atom_site_label_1
    _geom_bond_atom_site_label_2
    _geom_bond_site_symmetry_2
    _geom_bond_distance
    _geom_bond_publ_flag
    O1 C1 . 1.366(5) ?
    O1 C13 . 1.381(5) ?
    O2 C14 . 1.318(5) ?
    O2 C15 . 1.464(5) ?
    O3 C14 . 1.204(5) ?
    O4 C13 . 1.208(5) ?
    C1 C10 . 1.376(5) ?
    C1 C2 . 1.400(6) ?
    C2 C3 . 1.352(6) ?
    C2 H2 . 0.9300 ?
    C3 C4 . 1.417(6) ?
    C3 H3 . 0.9300 ?
    C4 C9 . 1.400(6) ?
    C4 C5 . 1.419(6) ?
    C5 C6 . 1.345(7) ?
    C5 H5 . 0.9300 ?
    C6 C7 . 1.399(7) ?
    C6 H6 . 0.9300 ?
    C7 C8 . 1.353(6) ?
    C7 H7 . 0.9300 ?
    C8 C9 . 1.408(6) ?
    C8 H8 . 0.9300 ?
    C9 C10 . 1.443(6) ?
    C10 C11 . 1.420(6) ?
    C11 C12 . 1.333(6) ?
    C11 H11 . 0.9300 ?
    C12 C13 . 1.458(6) ?
    C12 C14 . 1.483(6) ?
    C15 C16 . 1.481(6) ?
    C15 H15A . 0.9700 ?
    C15 H15B . 0.9700 ?
    C16 H16A . 0.9600 ?
    C16 H16B . 0.9600 ?
    C16 H16C . 0.9600 ?
loop_
    _geom_angle_atom_site_label_1
    _geom_angle_atom_site_label_2
    _geom_angle_atom_site_label_3
    _geom_angle_site_symmetry_1
    _geom_angle_site_symmetry_3
    _geom_angle
    _geom_angle_publ_flag
    C1 O1 C13 . . 123.3(3) ?
    C14 O2 C15 . . 117.5(4) ?
    O1 C1 C10 . . 121.5(4) ?
    O1 C1 C2 . . 115.6(4) ?
    C10 C1 C2 . . 122.9(5) ?
    C3 C2 C1 . . 118.7(5) ?
    C3 C2 H2 . . 120.6 ?
    C1 C2 H2 . . 120.6 ?
    C2 C3 C4 . . 121.7(5) ?
    C2 C3 H3 . . 119.1 ?
    C4 C3 H3 . . 119.1 ?
    C9 C4 C3 . . 119.5(5) ?
    C9 C4 C5 . . 119.8(4) ?
    C3 C4 C5 . . 120.7(5) ?
    C6 C5 C4 . . 119.7(5) ?
    C6 C5 H5 . . 120.2 ?
    C4 C5 H5 . . 120.2 ?
    C5 C6 C7 . . 121.3(5) ?
    C5 C6 H6 . . 119.3 ?
    C7 C6 H6 . . 119.3 ?
    C8 C7 C6 . . 119.6(5) ?
    C8 C7 H7 . . 120.2 ?
    C6 C7 H7 . . 120.2 ?
    C7 C8 C9 . . 121.6(5) ?
    C7 C8 H8 . . 119.2 ?
    C9 C8 H8 . . 119.2 ?
    C4 C9 C8 . . 118.0(4) ?
    C4 C9 C10 . . 119.0(4) ?
    C8 C9 C10 . . 123.0(4) ?
    C1 C10 C11 . . 115.9(4) ?
    C1 C10 C9 . . 118.1(4) ?
    C11 C10 C9 . . 125.9(4) ?
    C12 C11 C10 . . 124.0(4) ?
    C12 C11 H11 . . 118.0 ?
    C10 C11 H11 . . 118.0 ?
    C11 C12 C13 . . 119.4(4) ?
    C11 C12 C14 . . 119.2(4) ?
    C13 C12 C14 . . 121.2(5) ?
    O4 C13 O1 . . 116.3(4) ?
    O4 C13 C12 . . 127.9(5) ?
    O1 C13 C12 . . 115.8(4) ?
    O3 C14 O2 . . 123.9(4) ?
    O3 C14 C12 . . 122.1(4) ?
    O2 C14 C12 . . 114.0(4) ?
    O2 C15 C16 . . 112.4(4) ?
    O2 C15 H15A . . 109.1 ?
    C16 C15 H15A . . 109.1 ?
    O2 C15 H15B . . 109.1 ?
    C16 C15 H15B . . 109.1 ?
    H15A C15 H15B . . 107.9 ?
    C15 C16 H16A . . 109.5 ?
    C15 C16 H16B . . 109.5 ?
    H16A C16 H16B . . 109.5 ?
    C15 C16 H16C . . 109.5 ?
    H16A C16 H16C . . 109.5 ?
    H16B C16 H16C . . 109.5 ?
loop_
    _geom_torsion_atom_site_label_1
    _geom_torsion_atom_site_label_2
    _geom_torsion_atom_site_label_3
    _geom_torsion_atom_site_label_4
    _geom_torsion_site_symmetry_1
    _geom_torsion_site_symmetry_2
    _geom_torsion_site_symmetry_3
    _geom_torsion_site_symmetry_4
    _geom_torsion
    _geom_torsion_publ_flag
    C13 O1 C1 C10 . . . . -1.5(6) ?
    C13 O1 C1 C2 . . . . 177.3(4) ?
    O1 C1 C2 C3 . . . . -179.9(4) ?
    C10 C1 C2 C3 . . . . -1.1(7) ?
    C1 C2 C3 C4 . . . . 0.5(7) ?
    C2 C3 C4 C9 . . . . 0.1(7) ?
    C2 C3 C4 C5 . . . . -179.1(5) ?
    C9 C4 C5 C6 . . . . 0.0(7) ?
    C3 C4 C5 C6 . . . . 179.2(4) ?
    C4 C5 C6 C7 . . . . -0.3(7) ?
    C5 C6 C7 C8 . . . . 0.6(8) ?
    C6 C7 C8 C9 . . . . -0.5(7) ?
    C3 C4 C9 C8 . . . . -179.1(4) ?
    C5 C4 C9 C8 . . . . 0.1(6) ?
    C3 C4 C9 C10 . . . . -0.1(6) ?
    C5 C4 C9 C10 . . . . 179.1(4) ?
    C7 C8 C9 C4 . . . . 0.2(7) ?
    C7 C8 C9 C10 . . . . -178.8(4) ?
    O1 C1 C10 C11 . . . . 1.2(6) ?
    C2 C1 C10 C11 . . . . -177.5(4) ?
    O1 C1 C10 C9 . . . . 179.8(4) ?
    C2 C1 C10 C9 . . . . 1.1(6) ?
    C4 C9 C10 C1 . . . . -0.5(6) ?
    C8 C9 C10 C1 . . . . 178.5(4) ?
    C4 C9 C10 C11 . . . . 178.0(4) ?
    C8 C9 C10 C11 . . . . -3.1(6) ?
    C1 C10 C11 C12 . . . . -1.4(6) ?
    C9 C10 C11 C12 . . . . -179.9(4) ?
    C10 C11 C12 C13 . . . . 1.8(6) ?
    C10 C11 C12 C14 . . . . 176.8(4) ?
    C1 O1 C13 O4 . . . . -176.1(4) ?
    C1 O1 C13 C12 . . . . 1.7(6) ?
    C11 C12 C13 O4 . . . . 175.6(5) ?
    C14 C12 C13 O4 . . . . 0.8(7) ?
    C11 C12 C13 O1 . . . . -1.8(6) ?
    C14 C12 C13 O1 . . . . -176.7(4) ?
    C15 O2 C14 O3 . . . . -4.1(7) ?
    C15 O2 C14 C12 . . . . 176.2(4) ?
    C11 C12 C14 O3 . . . . -22.9(6) ?
    C13 C12 C14 O3 . . . . 151.9(4) ?
    C11 C12 C14 O2 . . . . 156.8(4) ?
    C13 C12 C14 O2 . . . . -28.4(6) ?
    C14 O2 C15 C16 . . . . 82.2(5) ?
data_global
_journal_data_validation_number     ?
_journal_date_recd_electronic     2010-09-06
_journal_date_accepted     2010-09-21
_journal_name_full     'Acta Crystallographica, Section E'
_journal_year     2010
_journal_volume     66
_journal_issue     10
_journal_page_first     o2658
_journal_page_last     o2658
_journal_paper_category     QO
_journal_coeditor_code     WN2410
_publ_contact_author_name     'H.C.Devarajegowda'
_publ_contact_author_address
;
Department of Physics
Yuvaraja's College (Constituent College)
University of Mysore Mysore
Karnataka  INDIA
;
_publ_contact_author_email     'devarajegowda@yahoo.com'
_publ_contact_author_fax     '+91 0821 2419292'
_publ_contact_author_phone     '+91 0821 2518101'
_publ_section_title
;
Ethyl 3-oxo-3<i>H</i>-benzo[<i>f</i>]chromene-2-carboxylate
;
loop_
    _publ_author_name
    _publ_author_address
    'M. Vindu Vahini'
;
Department of Physics
Sri D Devaraja Urs Govt. First Grade College
Hunsur 571 105, Mysore District
Karnataka
India
;
    'H. C. Devarajegowda'
;
Department of Physics
Yuvaraja's College (Constituent College)
University of Mysore
Mysore 570 005
Karnataka
India
;
    'K. M. Mahadevan'
;
Department of PG Studies in Pharmaceutical Chemistry
Kuvempu University Kadur P. G. Center
Kadur 577 548
Karnataka
India
;
    'T. G. Meenakshi'
;
Department of Physics
Y. Y. D. Govt. First Grade College
Belur 573 115, Hassan
Karnataka
India
;
    'H. K. Arunkashi'
;
Department of Physics
Yuvaraja's College (Constituent College)
University of Mysore
Mysore 570 005
Karnataka
India
;
