# Supplementary material for: Ethyl 3-oxo-3H-benzo[f]chromene-2-carboxyl­ate
Source: Acta Crystallogr Sect E Struct Rep Online. 2010 Sep 30;66(Pt 10):o2658. doi: 10.1107/S1600536810037840 (PMC2983219; doi:10.1107/S1600536810037840)
Supplement: Supplementary file 2 [file e-66-o2658-Isup2.hkl]

#
# h,k,l, Fc-squared, Fo-squared, sigma(Fo-squared) and status flag
#
data_I
_shelx_title ' d2v2 in P 21/n'
_shelx_refln_list_code          4
_shelx_F_calc_maximum      146.81
_exptl_crystal_F_000       560.00
_reflns_d_resolution_high  0.8409
 
loop_
 _symmetry_equiv_pos_as_xyz
 'x, y, z'
 '-x+1/2, y+1/2, -z+1/2'
 '-x, -y, -z'
 'x-1/2, -y-1/2, z-1/2'
 
_cell_length_a    14.6716
_cell_length_b     4.5190
_cell_length_c    19.3874
_cell_angle_alpha  90.000
_cell_angle_beta   90.218
_cell_angle_gamma  90.000
 
_shelx_F_squared_multiplier     1.000
 
loop_
 _refln_index_h
 _refln_index_k
 _refln_index_l
 _refln_F_squared_calc
 _refln_F_squared_meas
 _refln_F_squared_sigma
 _refln_observed_status
   2   0   0    18367.51    22563.45     63.73 o
   4   0   0    10101.92     9824.45     97.88 o
   6   0   0      254.62      326.89     12.10 o
   8   0   0      331.20      424.97     26.30 o
  10   0   0       17.43       25.04     14.55 o
  12   0   0        1.17       18.91     14.34 o
  14   0   0        6.39       26.52     15.95 o
  16   0   0        1.76       46.58     35.04 o
   1   1   0      619.89      530.34      8.79 o
   2   1   0     5120.37     4763.85     29.61 o
   3   1   0      227.70      189.12      5.27 o
   4   1   0     1131.48     1153.76     29.65 o
   5   1   0      329.36      328.16      7.95 o
   6   1   0        0.41       10.52      5.96 o
   7   1   0      207.41      249.92      9.80 o
   8   1   0       66.44       52.74      4.98 o
   9   1   0        4.03        1.11      4.81 o
  10   1   0      363.37      255.42     18.38 o
  11   1   0       35.81       39.50      5.53 o
  12   1   0        1.89        5.94      5.94 o
  13   1   0        6.21        6.48     18.92 o
  14   1   0      145.04      137.46     19.13 o
  15   1   0        8.06       26.67     15.16 o
  16   1   0        0.06        0.00     14.80 o
  17   1   0        9.66       41.37     20.56 o
   0   2   0      655.47      712.35     45.14 o
   1   2   0      104.09       94.55      8.09 o
   2   2   0        3.49        0.00      5.27 o
   3   2   0      379.53      364.94     10.00 o
   4   2   0       12.64       12.06      3.54 o
   5   2   0      231.49      212.71      7.70 o
   6   2   0       16.09       10.95      4.65 o
   7   2   0       16.14       25.13      5.69 o
   8   2   0      235.96      180.87     12.74 o
   9   2   0       20.13       23.15      8.68 o
  10   2   0       55.80       48.92     10.36 o
  11   2   0      148.10      165.82     15.78 o
  12   2   0      442.65      510.58     52.88 o
  13   2   0      153.10      163.04     17.36 o
  14   2   0        5.49        0.69     21.01 o
  15   2   0        0.00        0.00     21.62 o
  16   2   0        9.67        7.55     24.75 o
   1   3   0       72.96       56.25     15.10 o
   2   3   0      222.85      231.93     18.04 o
   3   3   0       95.95      108.44      8.72 o
   4   3   0       51.93       47.61      6.68 o
   5   3   0       36.10       31.97      5.26 o
   6   3   0       31.30       34.16      7.91 o
   7   3   0       52.13       42.69     10.12 o
   8   3   0        0.97        4.43     12.92 o
   9   3   0       83.27       68.21     17.13 o
  10   3   0       61.80       59.49     15.16 o
  11   3   0       78.87       75.81     16.63 o
  12   3   0        2.69        4.87     18.71 o
  13   3   0        0.28        0.00     24.43 o
  14   3   0        5.22        5.53     24.04 o
   0   4   0       36.43        0.00     26.71 o
   1   4   0        0.56        0.00     17.43 o
   2   4   0        3.34        9.88     16.40 o
   3   4   0        2.81        0.39     11.24 o
   4   4   0       52.99       45.11     11.66 o
   5   4   0        0.03        0.00     18.33 o
   6   4   0       18.84       33.44     17.67 o
   7   4   0       33.42       33.51     18.25 o
   8   4   0      168.20      236.34     26.48 o
   9   4   0        7.58       22.29     19.86 o
  10   4   0       43.76       32.46     22.49 o
  11   4   0        5.15       14.26     24.51 o
   1   5   0        9.04        1.99     26.70 o
   2   5   0       11.50       14.87     28.15 o
   3   5   0       27.48       20.22     26.63 o
   4   5   0       11.35       18.84     22.23 o
   5   5   0       18.47       25.33     22.05 o
   6   5   0        0.83        4.05     21.86 o
 -17   0   1       43.79       59.58     36.12 o
 -15   0   1        0.21       27.71     20.38 o
 -13   0   1       68.05       41.22     15.15 o
 -11   0   1      114.11      119.81     16.05 o
  -9   0   1       59.29       79.47      8.98 o
  -7   0   1     4049.01     3719.95     46.76 o
  -5   0   1     3156.81     2805.33     30.27 o
  -3   0   1     1516.58     1304.09     19.76 o
   3   0   1     2065.07     1725.22     22.11 o
   5   0   1      114.21      165.21     11.71 o
   7   0   1      275.81      258.29     15.52 o
   9   0   1       76.19       58.06     11.20 o
  11   0   1        0.39        7.20     13.85 o
  13   0   1        2.37        0.00     15.02 o
  15   0   1        5.73        3.28     19.37 o
  17   0   1        1.59       16.58     36.70 o
 -17   1   1        1.58       24.69     17.99 o
 -16   1   1       18.10       22.31     16.74 o
 -15   1   1        7.90        0.00     16.53 o
 -14   1   1       95.19       80.66     16.76 o
 -13   1   1        0.02        0.12     14.37 o
 -12   1   1       59.26       56.96     12.93 o
 -11   1   1       20.44       15.29      4.94 o
 -10   1   1       50.97       42.92      8.61 o
  -9   1   1       51.29       51.59      9.44 o
  -8   1   1        7.73        8.95      4.92 o
  -7   1   1      633.78      601.08     15.92 o
  -6   1   1      153.73      145.95      7.37 o
  -5   1   1        1.64       37.50      4.53 o
  -4   1   1        1.22        7.38      3.77 o
  -3   1   1      598.87      518.58      8.11 o
  -2   1   1     1483.19     1400.95     13.50 o
  -1   1   1     2260.76     2261.91     17.05 o
   0   1   1       78.54       83.56      4.89 o
   1   1   1      803.19      765.05     10.78 o
   2   1   1     4146.14     3627.79     19.47 o
   3   1   1      222.28      250.85     10.05 o
   4   1   1       58.09       46.44      5.11 o
   5   1   1     1225.05     1175.96     14.78 o
   6   1   1      591.32      555.50     14.06 o
   7   1   1     1257.97     1153.75     18.07 o
   8   1   1       51.20       55.34      5.91 o
   9   1   1       43.45       39.44      5.10 o
  10   1   1       11.71        7.47      4.53 o
  11   1   1        0.00        1.17      5.40 o
  12   1   1       29.95       16.91      6.83 o
  13   1   1       48.96       39.41     15.57 o
  14   1   1        3.17        0.00     13.56 o
  15   1   1        0.93        7.65     17.70 o
  16   1   1        9.45        5.37     15.53 o
  17   1   1        0.00       21.80     21.35 o
 -16   2   1       11.25        0.00     25.31 o
 -15   2   1        0.12        0.00     22.02 o
 -14   2   1        7.72        3.05     19.14 o
 -13   2   1       49.00       41.06     15.56 o
 -12   2   1      194.83      237.40     21.75 o
 -11   2   1      129.78      149.01     15.63 o
 -10   2   1      163.40      164.46     16.70 o
  -9   2   1       51.46       40.05      8.04 o
  -8   2   1       97.48       95.68      7.93 o
  -7   2   1       56.23       56.48      6.06 o
  -6   2   1       23.17       29.21      5.69 o
  -5   2   1      205.80      252.39     13.14 o
  -4   2   1        6.92        7.91      4.03 o
  -3   2   1       21.00       21.42      4.63 o
  -2   2   1        0.01        3.79      5.51 o
  -1   2   1       11.64       22.52      6.73 o
   0   2   1      572.08      527.39     17.71 o
   1   2   1      625.47      554.36     17.15 o
   2   2   1       36.26       32.83      6.18 o
   3   2   1      192.29      166.60      7.89 o
   4   2   1        4.83        9.63      2.79 o
   5   2   1      823.10      823.29     15.43 o
   6   2   1       70.57       86.72      9.32 o
   7   2   1      104.98      110.00     10.76 o
   8   2   1       13.57       13.84      7.27 o
   9   2   1       53.40       57.53      9.40 o
  10   2   1      175.72      171.60     14.31 o
  11   2   1       97.07       86.49     10.95 o
  12   2   1       37.32       36.17     12.80 o
  13   2   1      103.76      100.98     20.28 o
  14   2   1        1.07        0.00     18.49 o
  15   2   1       12.88        9.83     19.79 o
  16   2   1        3.66        0.00     21.33 o
 -14   3   1        1.72       12.34     24.72 o
 -13   3   1        3.01        5.58     22.62 o
 -12   3   1        3.94        7.17     21.60 o
 -11   3   1       78.90       62.23     17.83 o
 -10   3   1       62.10       55.90     17.22 o
  -9   3   1      312.35      332.94     19.26 o
  -8   3   1      110.14      123.76     13.78 o
  -7   3   1       15.50       22.73      8.93 o
  -6   3   1      511.05      460.83     14.15 o
  -5   3   1        0.51        0.00      5.90 o
  -4   3   1        7.31        4.95      6.59 o
  -3   3   1      122.06      125.78      8.99 o
  -2   3   1       23.42       21.11      9.70 o
  -1   3   1       27.93       37.28     14.15 o
   0   3   1        0.33        6.67     13.59 o
   1   3   1       83.00       93.79     16.27 o
   2   3   1      138.07      163.81     15.69 o
   3   3   1      313.65      294.84     12.79 o
   4   3   1       51.02       47.74      5.94 o
   5   3   1       13.68       12.66      3.14 o
   6   3   1       25.73       29.83      6.05 o
   7   3   1       10.00       17.42     13.61 o
   8   3   1        2.68        0.00     15.45 o
   9   3   1        0.21        0.00     16.69 o
  10   3   1       21.30       10.96     17.24 o
  11   3   1        0.03        4.93     15.94 o
  12   3   1        6.31        0.00     16.99 o
  13   3   1        2.63        2.89     19.85 o
  14   3   1        2.55       14.69     24.39 o
 -11   4   1       10.06       15.65     25.30 o
 -10   4   1        9.85        0.00     23.87 o
  -9   4   1        7.84       21.24     22.52 o
  -8   4   1       44.74       46.46     16.94 o
  -7   4   1       21.54       29.81     16.14 o
  -6   4   1        2.00        2.52     14.90 o
  -5   4   1       19.68        6.77     14.35 o
  -4   4   1        0.09        4.97     13.75 o
  -3   4   1        0.73        0.00     11.04 o
  -2   4   1        1.33        0.00     17.09 o
  -1   4   1        1.50        6.09     16.98 o
   0   4   1      131.71      120.28     20.15 o
   1   4   1        7.03        0.00     16.77 o
   2   4   1       26.69       28.70     16.69 o
   3   4   1        6.57        5.41     15.44 o
   4   4   1        4.24        5.18     11.14 o
   5   4   1        7.26       10.65     13.05 o
   6   4   1       61.48       72.97     14.65 o
   7   4   1        8.95       36.20     21.16 o
   8   4   1      146.47      173.32     26.50 o
   9   4   1        0.09        3.91     22.69 o
  10   4   1       16.91       21.52     21.86 o
  11   4   1        0.10        0.00     23.10 o
  -6   5   1        0.02        4.37     21.71 o
  -5   5   1        0.46        0.00     22.34 o
  -4   5   1        0.37        0.39     20.95 o
  -3   5   1        5.06       29.59     26.83 o
  -2   5   1        8.14       10.38     27.30 o
  -1   5   1        0.67        1.39     25.96 o
   0   5   1        9.04       20.65     20.55 o
   1   5   1        3.58        0.00     26.86 o
   2   5   1        8.26        0.00     27.03 o
   3   5   1       30.86       82.26     48.63 o
   4   5   1       29.25        0.00     33.83 o
   5   5   1        4.89        3.85     36.40 o
   6   5   1       13.95       17.23     32.66 o
 -16   0   2       22.19       24.51     32.86 o
 -14   0   2       58.03       80.95     20.31 o
 -12   0   2        0.74       12.75     23.00 o
 -10   0   2      156.26      158.08     16.15 o
  -8   0   2     2893.98     2720.04     37.46 o
  -6   0   2     3492.65     3545.33     40.72 o
  -4   0   2      191.12      158.68     10.13 o
  -2   0   2     3326.15     3101.85     29.57 o
   2   0   2     1135.41     1010.17     13.94 o
   4   0   2      323.78      271.13     10.46 o
   6   0   2      796.34      796.00     17.10 o
   8   0   2      104.33      183.69     11.01 o
  10   0   2       89.91       80.71     14.36 o
  12   0   2        5.41        0.97     14.33 o
  14   0   2       35.89       48.94     16.29 o
  16   0   2        4.53       24.58     36.30 o
 -17   1   2        1.29        0.00     20.31 o
 -16   1   2       11.81       12.74     17.65 o
 -15   1   2        3.94       25.43     16.28 o
 -14   1   2      161.69      170.06     19.69 o
 -13   1   2       31.32       29.01     10.07 o
 -12   1   2        8.81       20.02      9.25 o
 -11   1   2       53.33       60.75      6.35 o
 -10   1   2        1.10        6.85      4.86 o
  -9   1   2        8.35        9.64      4.82 o
  -8   1   2      208.99      190.52      6.88 o
  -7   1   2        4.79       36.64      5.28 o
  -6   1   2       35.61       53.81      4.76 o
  -5   1   2       25.61       39.72      4.23 o
  -4   1   2       59.64       76.31      3.98 o
  -3   1   2       20.86       20.16      2.89 o
  -2   1   2       21.35       26.08      3.54 o
  -1   1   2     1781.20     1665.03     16.06 o
   0   1   2     1807.41     1661.40     15.71 o
   1   1   2     2420.50     2303.24     19.19 o
   2   1   2       15.00       26.92      9.29 o
   3   1   2       48.72       46.03      3.92 o
   4   1   2     1347.70     1183.22     15.07 o
   5   1   2      429.70      434.86      8.04 o
   6   1   2     1143.17     1035.65     16.46 o
   7   1   2     1262.72     1224.93     25.00 o
   8   1   2      124.16      118.10      6.73 o
   9   1   2        0.05       10.44      5.42 o
  10   1   2       79.86       80.69      7.05 o
  11   1   2      184.43      179.88     11.35 o
  12   1   2      339.36      301.80     18.84 o
  13   1   2       13.30       21.41     13.47 o
  14   1   2       41.40       62.99     13.84 o
  15   1   2        2.61       16.13     14.11 o
  16   1   2        2.66        0.00     15.16 o
  17   1   2       32.43       35.20     21.62 o
 -16   2   2        8.64        6.74     23.16 o
 -15   2   2        0.14        8.72     22.85 o
 -14   2   2       33.89       41.14     21.19 o
 -13   2   2       69.93       56.13     15.61 o
 -12   2   2      197.38      240.50     21.10 o
 -11   2   2      161.92      172.52     18.76 o
 -10   2   2        3.30       17.04      7.36 o
  -9   2   2        0.00        4.53      7.71 o
  -8   2   2        0.14        1.09      6.64 o
  -7   2   2      112.28       95.78      7.45 o
  -6   2   2       45.05       46.63      5.88 o
  -5   2   2       24.23       74.57      7.86 o
  -4   2   2       47.37       47.37      4.98 o
  -3   2   2      216.59      181.49      7.42 o
  -2   2   2       66.89       69.27      6.96 o
  -1   2   2      109.41      104.65      8.91 o
   0   2   2       48.07       43.42      8.67 o
   1   2   2        9.14        8.96      7.27 o
   2   2   2       92.57      104.11      8.11 o
   3   2   2      305.52      261.64      9.91 o
   4   2   2       54.11       53.71      5.35 o
   5   2   2     1666.18     1635.40     44.97 o
   6   2   2      345.31      307.75     16.36 o
   7   2   2      141.17      124.24     12.05 o
   8   2   2        0.70        0.00      5.48 o
   9   2   2      104.48       98.91     10.45 o
  10   2   2      334.19      363.63     19.97 o
  11   2   2       24.16       29.44     10.94 o
  12   2   2       44.82       47.99     11.50 o
  13   2   2        7.45        0.00     16.08 o
  14   2   2       33.50       38.99     18.47 o
  15   2   2        7.65        0.00     18.75 o
  16   2   2        0.73        0.00     23.26 o
 -14   3   2       10.81       16.02     25.18 o
 -13   3   2       29.81       39.93     22.82 o
 -12   3   2        4.22       10.98     19.44 o
 -11   3   2        1.48        5.02     20.76 o
 -10   3   2       59.19       74.59     15.71 o
  -9   3   2      165.51      136.00     16.30 o
  -8   3   2       28.99       25.06     12.71 o
  -7   3   2      220.15      228.25     12.30 o
  -6   3   2      191.77      217.74     14.65 o
  -5   3   2       18.48       13.29      6.05 o
  -4   3   2      543.44      480.37     13.32 o
  -3   3   2       12.10        4.35      6.58 o
  -2   3   2        3.21        9.27      9.06 o
  -1   3   2      630.25      635.50     37.53 o
   0   3   2      382.56      321.37     22.47 o
   1   3   2       63.56       77.51     15.19 o
   2   3   2       34.65       34.53     12.21 o
   3   3   2       14.32       16.65      4.74 o
   4   3   2       26.38       31.61      8.82 o
   5   3   2        2.87       16.36      7.63 o
   6   3   2        1.48       12.13      7.04 o
   7   3   2        4.90       14.21     14.08 o
   8   3   2        6.60       10.98     15.38 o
   9   3   2        2.16        1.08     15.63 o
  10   3   2       11.79        9.71     16.62 o
  11   3   2       11.00        0.00     18.60 o
  12   3   2        2.64       10.71     17.47 o
  13   3   2        0.79        0.00     19.53 o
  14   3   2        0.01        0.00     21.22 o
 -11   4   2        2.82        0.00     25.95 o
 -10   4   2        2.20        0.00     22.30 o
  -9   4   2        2.03        2.50     21.61 o
  -8   4   2       18.44       60.33     18.10 o
  -7   4   2        0.94        0.00     17.37 o
  -6   4   2        1.33        6.46     15.41 o
  -5   4   2        1.23        0.94     13.13 o
  -4   4   2        5.85        9.85     11.81 o
  -3   4   2       16.29       16.56     12.01 o
  -2   4   2       14.82       12.81     13.97 o
  -1   4   2        6.89        2.19     13.46 o
   0   4   2       26.88       23.02     12.59 o
   1   4   2        1.88        0.44     11.32 o
   2   4   2        2.02       21.25     15.48 o
   3   4   2       31.96       37.13     15.72 o
   4   4   2        0.01        2.22     11.49 o
   5   4   2        0.73        0.00     16.27 o
   6   4   2       51.54       57.68     16.45 o
   7   4   2        3.61        0.00     17.72 o
   8   4   2      200.71      240.89     28.85 o
   9   4   2        2.42        0.00     23.87 o
  10   4   2      110.18      123.58     26.66 o
  11   4   2        7.19       13.06     22.46 o
  -6   5   2        0.99        0.00     23.82 o
  -5   5   2        2.20        9.86     23.35 o
  -4   5   2        5.75        6.66     31.30 o
  -3   5   2        0.20        2.64     30.23 o
  -2   5   2        0.47        0.00     25.32 o
  -1   5   2        5.50        0.44     20.02 o
   0   5   2        0.03        9.20     22.34 o
   1   5   2        8.94       19.29     29.83 o
   2   5   2       52.36       66.07     33.49 o
   3   5   2        6.60        0.00     33.44 o
   4   5   2       54.16       86.14     35.22 o
   5   5   2        2.27        4.82     34.02 o
   6   5   2        0.06       18.39     33.67 o
 -17   0   3        4.07        0.00     39.40 o
 -15   0   3       17.82       35.81     19.72 o
 -13   0   3       19.65       14.63     17.51 o
 -11   0   3        0.05       11.04     10.70 o
  -9   0   3      241.07      224.27     16.31 o
  -7   0   3     1803.40     1877.84     54.96 o
  -5   0   3     2113.52     1868.18     36.42 o
  -3   0   3     5416.66     5076.77     75.47 o
  -1   0   3     1591.69     1494.89     19.41 o
   1   0   3     5345.11     5165.44     33.47 o
   3   0   3      522.26      631.46     14.66 o
   5   0   3      135.95      213.94     10.51 o
   7   0   3        5.81       68.17     13.29 o
   9   0   3       58.60       73.96      8.52 o
  11   0   3      432.05      398.67     24.05 o
  13   0   3       27.41       10.01     24.13 o
  15   0   3       15.42        8.76     21.96 o
  17   0   3        0.06       14.64     38.86 o
 -17   1   3        5.11       33.07     20.11 o
 -16   1   3        5.15       22.99     18.79 o
 -15   1   3        2.00       11.77     15.99 o
 -14   1   3        0.39       18.40     15.39 o
 -13   1   3        3.76        2.24     10.21 o
 -12   1   3        0.88       25.93     10.02 o
 -11   1   3       10.75        8.88      6.20 o
 -10   1   3        1.71       10.06      4.65 o
  -9   1   3        2.23        6.08      5.52 o
  -8   1   3       13.37       10.68      4.27 o
  -7   1   3      176.54      183.55      7.19 o
  -6   1   3       10.88       18.78      3.51 o
  -5   1   3      356.15      308.40      8.97 o
  -4   1   3       88.35      123.73      5.23 o
  -3   1   3      489.11      480.17      7.49 o
  -2   1   3      466.27      438.07      7.57 o
  -1   1   3    21554.25    24018.68     57.52 o
   0   1   3     2206.89     1991.68     14.21 o
   1   1   3     8541.39     9378.73     29.93 o
   2   1   3       19.48       28.18      4.61 o
   3   1   3        0.37       21.23      4.05 o
   4   1   3     2380.32     2210.56     16.53 o
   5   1   3        6.95       14.78      3.09 o
   6   1   3      328.39      303.54      7.58 o
   7   1   3      205.74      234.37      6.88 o
   8   1   3      111.41      107.49      6.43 o
   9   1   3       32.08       33.46      5.28 o
  10   1   3      347.38      315.19     15.79 o
  11   1   3       22.91       18.47      7.51 o
  12   1   3      792.55      742.86     30.30 o
  13   1   3       97.72      150.50     14.93 o
  14   1   3       11.95        5.22     12.70 o
  15   1   3        5.80       11.01     14.17 o
  16   1   3       33.65       47.73     18.34 o
 -16   2   3        0.37       20.11     23.48 o
 -15   2   3        0.04        0.00     21.88 o
 -14   2   3        0.28        6.51     17.02 o
 -13   2   3        1.88        9.40     15.59 o
 -12   2   3        9.19       25.09     15.04 o
 -11   2   3       47.16       58.80     13.96 o
 -10   2   3        0.17        5.51      8.60 o
  -9   2   3        9.20        5.32      8.58 o
  -8   2   3       43.53       43.62      9.57 o
  -7   2   3       93.84       71.55      6.28 o
  -6   2   3       63.80       60.02      5.18 o
  -5   2   3       25.08       33.23      4.63 o
  -4   2   3      125.66      128.14      6.81 o
  -3   2   3       24.30       29.08      4.94 o
  -2   2   3      877.05      841.48     18.84 o
  -1   2   3      711.62      666.16     16.09 o
   0   2   3      147.85      162.28     10.09 o
   1   2   3      111.18      124.77      7.83 o
   2   2   3        2.93       31.23      4.84 o
   3   2   3      321.17      317.10     11.95 o
   4   2   3       51.61       49.82      6.15 o
   5   2   3      677.67      608.21     15.87 o
   6   2   3       54.17       53.35      4.63 o
   7   2   3       48.19       54.44      5.58 o
   8   2   3       10.25       11.53      4.14 o
   9   2   3       91.56       80.43      7.09 o
  10   2   3       26.34       24.78      8.99 o
  11   2   3       41.66       45.54     10.71 o
  12   2   3        4.07        0.00     14.79 o
  13   2   3       86.12       98.57     16.02 o
  14   2   3        0.61        0.00     18.65 o
  15   2   3       51.94       30.29     19.24 o
  16   2   3        9.92        0.00     24.13 o
 -14   3   3       51.77       41.88     25.38 o
 -13   3   3        7.33       30.96     21.92 o
 -12   3   3        6.65       15.63     19.78 o
 -11   3   3      238.70      206.33     25.32 o
 -10   3   3       24.19       33.74     17.96 o
  -9   3   3      414.49      431.09     21.73 o
  -8   3   3      372.66      377.78     34.09 o
  -7   3   3      105.22       92.57     11.36 o
  -6   3   3      278.92      265.85     11.95 o
  -5   3   3       10.45        7.23      6.19 o
  -4   3   3        0.09        0.00      6.41 o
  -3   3   3        0.34        7.71      6.00 o
  -2   3   3        4.97        0.00      8.67 o
  -1   3   3       25.70       19.42      9.95 o
   0   3   3       15.77        7.08     10.17 o
   1   3   3       23.93       13.74      8.80 o
   2   3   3       17.99       19.29      7.61 o
   3   3   3        4.11        3.91      3.58 o
   4   3   3       24.47       19.31      9.14 o
   5   3   3        0.19        0.00      7.18 o
   6   3   3        9.56       21.16      7.15 o
   7   3   3        0.14        4.01     14.93 o
   8   3   3       23.47       38.37     14.91 o
   9   3   3       15.29       38.87     16.27 o
  10   3   3       16.19       16.51     16.57 o
  11   3   3        0.60       31.95     18.13 o
  12   3   3        0.28        0.00     18.67 o
  13   3   3       13.90        0.00     18.30 o
  14   3   3        2.09        0.00     20.10 o
 -11   4   3        6.30       13.15     24.76 o
 -10   4   3        1.97        0.00     22.33 o
  -9   4   3        0.04        0.00     21.85 o
  -8   4   3       15.41        3.63     17.61 o
  -7   4   3        1.59       12.39     16.52 o
  -6   4   3       31.43       44.37     16.30 o
  -5   4   3        0.03        0.00     16.01 o
  -4   4   3        5.48        3.79     11.89 o
  -3   4   3        0.05        2.49     12.29 o
  -2   4   3        7.17        0.00     12.47 o
  -1   4   3        0.38        0.00     12.78 o
   0   4   3       37.33       51.38     12.81 o
   1   4   3       90.14      108.06     12.97 o
   2   4   3        0.01       14.94     17.80 o
   3   4   3      110.34       71.99     18.47 o
   4   4   3       49.81       60.85     16.19 o
   5   4   3        0.81        9.16     15.60 o
   6   4   3        0.31        0.68     15.56 o
   7   4   3        1.93        0.00     16.33 o
   8   4   3       45.00       46.94     19.09 o
   9   4   3        7.47       26.23     22.87 o
  10   4   3        5.42        0.00     25.90 o
  11   4   3        1.36        0.00     26.60 o
  -5   5   3        3.72        0.00     21.94 o
  -4   5   3        9.23        0.00     30.95 o
  -3   5   3       24.17       64.15     31.19 o
  -2   5   3        1.18        0.00     25.38 o
  -1   5   3        3.53        0.00     19.66 o
   0   5   3        0.73       13.87     20.62 o
   1   5   3       16.59        0.00     27.63 o
   2   5   3       24.27       16.27     28.14 o
   3   5   3        1.08        0.00     33.45 o
   4   5   3       65.72       58.78     32.94 o
   5   5   3        0.06        0.00     35.97 o
 -16   0   4       17.22       67.47     33.91 o
 -14   0   4      298.03      235.58     49.28 o
 -12   0   4        1.23        2.04     17.05 o
 -10   0   4       74.72       58.22     12.80 o
  -8   0   4      112.36       94.80     17.07 o
  -6   0   4       43.33       62.72     11.50 o
  -4   0   4      221.31      371.89     14.56 o
  -2   0   4      676.81      613.93     15.50 o
   0   0   4     3557.93     3527.59     43.72 o
   2   0   4       96.09      102.98      6.06 o
   4   0   4     4034.42     3880.84     47.87 o
   6   0   4      201.28      203.17     12.52 o
   8   0   4      109.89       98.66      9.86 o
  10   0   4      668.21      603.45     20.82 o
  12   0   4        0.47       10.93     14.52 o
  14   0   4       92.07      114.26     20.12 o
  16   0   4       39.33       50.53     35.82 o
 -16   1   4       26.39       32.19     18.24 o
 -15   1   4        1.58       16.76     18.61 o
 -14   1   4        3.93       24.98     16.76 o
 -13   1   4       21.75       34.86     10.69 o
 -12   1   4       40.26       53.92     14.17 o
 -11   1   4        0.12       16.05      6.44 o
 -10   1   4        3.74       23.53      6.80 o
  -9   1   4       97.30       97.06      9.02 o
  -8   1   4      275.07      260.09      9.44 o
  -7   1   4        7.98       24.07      4.93 o
  -6   1   4      789.89      695.07     12.31 o
  -5   1   4     1234.74     1033.02     14.16 o
  -4   1   4      115.26      127.76      5.48 o
  -3   1   4      855.29      685.07     12.11 o
  -2   1   4       61.58       65.05      4.99 o
  -1   1   4    19961.77    21616.67     57.79 o
   0   1   4     5052.70     5044.03     21.36 o
   1   1   4     5304.34     5892.29     34.62 o
   2   1   4       59.55       55.63      3.75 o
   3   1   4      165.37      176.95      5.67 o
   4   1   4        3.91        8.11      4.11 o
   5   1   4       45.85       71.09      5.49 o
   6   1   4      297.91      366.00     10.95 o
   7   1   4      574.14      561.17     13.08 o
   8   1   4        7.73       14.08      3.60 o
   9   1   4       28.66       28.08      5.61 o
  10   1   4      426.94      416.09     12.69 o
  11   1   4      344.25      356.21     14.53 o
  12   1   4      678.59      590.92     23.01 o
  13   1   4        4.36       15.02     12.36 o
  14   1   4        0.02       15.72     12.31 o
  15   1   4        9.79       12.45     13.80 o
  16   1   4       17.22       24.07     17.75 o
 -15   2   4        3.85       16.93     22.50 o
 -14   2   4        7.49        0.00     16.79 o
 -13   2   4        9.13        7.07     16.16 o
 -12   2   4       39.89       44.97     14.91 o
 -11   2   4        0.64        0.00     13.58 o
 -10   2   4       77.23       70.12     11.05 o
  -9   2   4       57.78       57.25     10.13 o
  -8   2   4        0.01        2.85      4.89 o
  -7   2   4       35.29       29.60      4.02 o
  -6   2   4      159.07      146.80      7.02 o
  -5   2   4       21.61       24.22      4.78 o
  -4   2   4      276.68      306.01     10.19 o
  -3   2   4       57.11       50.19      6.76 o
  -2   2   4     1243.00     1131.78     20.29 o
  -1   2   4       93.44       81.99      6.04 o
   0   2   4      413.63      407.82     10.75 o
   1   2   4       34.10       33.46      5.29 o
   2   2   4      300.72      289.88     12.31 o
   3   2   4       63.28       59.26      7.95 o
   4   2   4     1416.09     1346.07     22.08 o
   5   2   4        0.14        6.62      5.35 o
   6   2   4      432.50      357.84     15.44 o
   7   2   4       81.73       87.29      5.61 o
   8   2   4        3.99        3.02      3.26 o
   9   2   4        0.07        0.00      5.82 o
  10   2   4        0.02        0.00      8.36 o
  11   2   4       29.32       19.93      9.93 o
  12   2   4        6.22        0.94     14.67 o
  13   2   4       21.57       16.84     16.72 o
  14   2   4        0.20       19.65     18.47 o
  15   2   4        5.26        0.00     19.38 o
 -14   3   4        1.95        3.93     24.77 o
 -13   3   4      140.24      129.50     22.36 o
 -12   3   4       16.17        9.55     21.08 o
 -11   3   4       25.57       17.18     19.45 o
 -10   3   4        0.40        1.97     14.52 o
  -9   3   4      190.48      206.77     19.65 o
  -8   3   4       97.20       98.90     15.88 o
  -7   3   4       92.37      108.60     21.92 o
  -6   3   4        0.99        4.21      6.89 o
  -5   3   4       62.87       61.84      6.93 o
  -4   3   4      169.79      160.50      9.08 o
  -3   3   4       84.51       79.92      7.79 o
  -2   3   4        2.07        0.00      5.12 o
  -1   3   4        4.25        4.55      9.45 o
   0   3   4       22.12       36.49     11.21 o
   1   3   4       17.79       15.88      8.52 o
   2   3   4       79.75       75.82      8.97 o
   3   3   4      174.28      178.31     23.00 o
   4   3   4        2.23        1.33      8.58 o
   5   3   4        1.18        5.44      7.70 o
   6   3   4       16.87       24.46      6.68 o
   7   3   4       87.02      103.87     10.62 o
   8   3   4        1.20        0.00     15.44 o
   9   3   4        6.90       23.25     16.17 o
  10   3   4        2.52        0.00     16.11 o
  11   3   4        0.12        0.00     17.75 o
  12   3   4        0.01        0.00     18.74 o
  13   3   4        0.82        0.00     20.46 o
  14   3   4        0.37        0.00     20.49 o
 -11   4   4        4.86        3.54     23.99 o
 -10   4   4        0.63        0.00     23.23 o
  -9   4   4        1.40        0.00     21.00 o
  -8   4   4        0.70       18.14     18.52 o
  -7   4   4        7.20        6.13     17.43 o
  -6   4   4        0.64       30.42     17.59 o
  -5   4   4       16.87       17.18     15.84 o
  -4   4   4        4.99       10.13     11.69 o
  -3   4   4        4.50        1.34     12.22 o
  -2   4   4        1.76        3.64     12.62 o
  -1   4   4        2.85        9.94     12.49 o
   0   4   4        3.23       34.51     16.73 o
   1   4   4        0.58        0.00     16.78 o
   2   4   4       73.05       83.99     19.17 o
   3   4   4        3.00       15.78     15.77 o
   4   4   4       18.74       15.79     22.56 o
   5   4   4        0.00        7.99     16.56 o
   6   4   4        0.32        7.22     15.77 o
   7   4   4        0.56        6.19     16.34 o
   8   4   4       57.87       45.42     19.55 o
   9   4   4        1.39        0.77     19.33 o
  10   4   4       52.49       58.07     24.17 o
  11   4   4        4.59        0.00     24.83 o
  -5   5   4        0.04       14.79     29.60 o
  -4   5   4       16.69       27.98     35.44 o
  -3   5   4       14.81        0.00     31.25 o
  -2   5   4       12.06        4.16     25.04 o
  -1   5   4       10.77        0.00     19.99 o
   0   5   4        0.04        0.00     19.94 o
   1   5   4        3.85       13.61     27.65 o
   2   5   4        4.52        0.00     29.76 o
   3   5   4        2.28        0.00     27.74 o
   4   5   4       20.19        0.00     31.43 o
   5   5   4       19.15       26.25     32.74 o
 -17   0   5        0.28        0.00     43.74 o
 -15   0   5      205.65      170.59     26.33 o
 -13   0   5      210.87      169.41     26.09 o
 -11   0   5        7.14       13.86     13.15 o
  -9   0   5       12.65       16.04     15.43 o
  -7   0   5      309.13      304.35     23.71 o
  -5   0   5      922.80      837.11     28.06 o
  -3   0   5     2329.78     2205.06     32.10 o
  -1   0   5     1883.84     2165.62     29.39 o
   1   0   5      923.91      813.68     15.57 o
   3   0   5      357.98      397.64     10.67 o
   5   0   5     1240.22     1215.72     26.71 o
   7   0   5       25.67       36.61      9.26 o
   9   0   5       33.22       27.93     11.18 o
  11   0   5      213.42      221.20     18.64 o
  13   0   5      432.36      385.38     26.14 o
  15   0   5        2.40        0.00     22.42 o
  17   0   5        0.12        0.00     41.93 o
 -16   1   5        0.02        0.00     19.58 o
 -15   1   5       14.28       10.07     17.33 o
 -14   1   5        2.51       10.69     17.02 o
 -13   1   5        0.04        7.43     10.96 o
 -12   1   5       19.60       27.97     10.95 o
 -11   1   5        5.87        4.22      9.01 o
 -10   1   5        0.10        5.49      6.26 o
  -9   1   5        6.41       10.81      5.48 o
  -8   1   5      361.88      392.31     11.70 o
  -7   1   5      336.82      289.67      9.61 o
  -6   1   5     1082.03     1010.34     17.16 o
  -5   1   5      134.67      184.01      8.05 o
  -4   1   5       85.53      116.02      6.53 o
  -3   1   5      111.13      212.28      6.83 o
  -2   1   5        7.61       15.42      4.16 o
  -1   1   5     4130.48     4154.02     35.03 o
   0   1   5     3577.59     3578.77     18.92 o
   1   1   5     4642.53     4575.98     28.29 o
   2   1   5      222.83      209.10      5.65 o
   3   1   5     3615.82     3366.76     30.71 o
   4   1   5     2742.42     2686.19     20.90 o
   5   1   5     2002.49     1934.83     39.62 o
   6   1   5      524.54      576.91     13.68 o
   7   1   5       49.21       52.49      7.27 o
   8   1   5        3.23       14.65      6.46 o
   9   1   5      120.75      133.57      9.74 o
  10   1   5       91.19       71.65      7.51 o
  11   1   5      191.26      183.42     10.05 o
  12   1   5      128.80      117.84     14.12 o
  13   1   5        0.38       12.47     12.38 o
  14   1   5        6.91        3.26     13.85 o
  15   1   5       20.95       26.80     14.32 o
  16   1   5        1.55       23.07     18.38 o
 -15   2   5        0.79       24.17     20.90 o
 -14   2   5        4.60       17.83     17.36 o
 -13   2   5       27.22       48.61     16.58 o
 -12   2   5       14.83       12.91     14.75 o
 -11   2   5       63.25       80.26     12.04 o
 -10   2   5      265.45      226.04     16.03 o
  -9   2   5      271.34      223.37     23.94 o
  -8   2   5       76.36       65.98      6.94 o
  -7   2   5        0.31        4.43      4.97 o
  -6   2   5       13.76       39.05      5.34 o
  -5   2   5       35.40       55.65      5.75 o
  -4   2   5      444.88      443.08     16.69 o
  -3   2   5       33.20       32.94      7.16 o
  -2   2   5      366.51      368.01     13.92 o
  -1   2   5       34.72       58.39      8.53 o
   0   2   5        0.46        5.00      5.15 o
   1   2   5     1012.72      807.80     19.18 o
   2   2   5      384.25      354.41     10.20 o
   3   2   5        0.55        1.77      5.90 o
   4   2   5      172.27      159.33     10.04 o
   5   2   5      866.71      821.99     17.85 o
   6   2   5     1031.96     1080.05     19.87 o
   7   2   5        2.52        4.73      5.01 o
   8   2   5       65.65       62.34      5.81 o
   9   2   5        0.31        2.92      3.08 o
  10   2   5        9.21       12.32      8.00 o
  11   2   5       32.14       27.81     13.91 o
  12   2   5        1.24        3.68     15.15 o
  13   2   5       28.04       28.01     16.88 o
  14   2   5       29.27       47.91     20.96 o
  15   2   5       24.36       20.82     19.97 o
 -13   3   5       97.85       75.70     24.13 o
 -12   3   5        0.08       10.29     20.87 o
 -11   3   5      186.70      216.35     26.54 o
 -10   3   5       25.04       24.69     13.41 o
  -9   3   5        3.00        4.42     12.18 o
  -8   3   5       32.46       35.85     14.08 o
  -7   3   5        0.01        0.00      9.42 o
  -6   3   5       13.39        9.19      8.48 o
  -5   3   5       19.78       17.98     10.90 o
  -4   3   5       29.84       29.99     11.69 o
  -3   3   5       21.04       26.05     10.27 o
  -2   3   5        3.11        5.22      9.72 o
  -1   3   5        6.45        2.03      6.28 o
   0   3   5        2.39        4.41      7.11 o
   1   3   5        5.17        0.00      7.75 o
   2   3   5        5.94       11.33      6.24 o
   3   3   5       24.99        9.21     11.75 o
   4   3   5      101.88      106.89      9.94 o
   5   3   5       12.31       17.70      7.93 o
   6   3   5       10.95       21.75      7.85 o
   7   3   5        0.03        0.00      8.90 o
   8   3   5       15.75       15.21     14.37 o
   9   3   5        3.67       14.25     15.52 o
  10   3   5        1.76        0.00     15.92 o
  11   3   5       33.63       40.66     17.07 o
  12   3   5       30.72       42.62     19.08 o
  13   3   5        0.02       20.14     20.78 o
 -11   4   5       15.79       68.20     23.90 o
 -10   4   5        0.00        5.85     23.22 o
  -9   4   5        1.96       10.61     22.15 o
  -8   4   5        7.24       17.26     18.64 o
  -7   4   5       56.71       72.28     18.17 o
  -6   4   5       51.51       42.50     16.08 o
  -5   4   5       25.82       33.18     16.34 o
  -4   4   5        0.03        4.28     11.80 o
  -3   4   5        4.20       29.66     12.41 o
  -2   4   5       18.51       15.25     12.27 o
  -1   4   5        1.62        0.00     12.43 o
   0   4   5        2.33        0.00     11.95 o
   1   4   5      205.09      191.16     22.05 o
   2   4   5        4.24        0.00     17.95 o
   3   4   5      355.36      384.62     28.21 o
   4   4   5        1.67        0.00     18.20 o
   5   4   5       60.40       63.40     18.00 o
   6   4   5        0.12        0.00     18.60 o
   7   4   5        4.37        1.69     16.70 o
   8   4   5       10.82        0.00     18.01 o
   9   4   5        2.82        0.00     18.91 o
  10   4   5        3.79        0.00     20.65 o
  11   4   5        3.21        0.00     25.45 o
  -5   5   5        8.76       31.05     32.57 o
  -4   5   5        3.55       28.05     33.65 o
  -3   5   5       12.01       26.89     32.02 o
  -2   5   5       13.76       15.31     25.64 o
  -1   5   5       15.17        0.00     20.54 o
   0   5   5        0.00       15.98     20.54 o
   1   5   5       33.28       22.40     27.91 o
   2   5   5        2.58        4.70     27.72 o
   3   5   5        0.54        0.00     30.41 o
   4   5   5        0.00       37.77     43.84 o
   5   5   5        0.28        4.52     30.92 o
 -16   0   6       10.18       17.93     35.14 o
 -14   0   6       86.31       53.26     20.24 o
 -12   0   6        0.62        0.00     17.58 o
 -10   0   6        6.40        3.35     15.99 o
  -8   0   6       67.97       74.80     17.63 o
  -6   0   6      768.89      796.47     54.83 o
  -4   0   6     1221.67     1216.91     30.57 o
  -2   0   6     1707.31     1695.19     25.89 o
   0   0   6     1430.40     1459.75     17.81 o
   2   0   6     1127.24     1092.56     25.37 o
   4   0   6      497.49      424.28     12.54 o
   6   0   6      470.26      473.92     23.21 o
   8   0   6       10.16       18.42     11.25 o
  10   0   6        5.79        9.62     10.97 o
  12   0   6        0.23        0.00     16.05 o
  14   0   6       53.03       46.00     17.55 o
  16   0   6       93.21      127.16     39.77 o
 -16   1   6       15.32        0.00     18.52 o
 -15   1   6        3.31        2.28     17.46 o
 -14   1   6       68.69       75.96     21.12 o
 -13   1   6        0.44       30.70     13.12 o
 -12   1   6       30.26       20.28      8.88 o
 -11   1   6        0.09        4.52      7.95 o
 -10   1   6       23.62       12.09      7.10 o
  -9   1   6       74.06       84.52      7.23 o
  -8   1   6      470.16      488.88     14.11 o
  -7   1   6       64.82       88.74      7.99 o
  -6   1   6      314.10      337.83     11.61 o
  -5   1   6        0.38       18.28      6.37 o
  -4   1   6      444.80      549.06     18.31 o
  -3   1   6      178.79      173.62      6.79 o
  -2   1   6       16.07       17.07      4.18 o
  -1   1   6        0.43        7.27      3.66 o
   0   1   6       11.96       18.20      3.55 o
   1   1   6      259.05      326.99     12.64 o
   2   1   6      149.01      122.50      4.78 o
   3   1   6       13.85       17.05      4.32 o
   4   1   6     4464.56     4558.33     28.48 o
   5   1   6      135.75      143.11      6.88 o
   6   1   6      154.16      197.42      8.57 o
   7   1   6        7.90       20.10      6.02 o
   8   1   6      270.58      252.25     11.25 o
   9   1   6      132.12      110.41      8.95 o
  10   1   6       17.96       21.23      6.07 o
  11   1   6        5.73        4.84      8.20 o
  12   1   6        6.40       21.77      8.97 o
  13   1   6        8.73       22.48     13.29 o
  14   1   6        0.07        4.46     14.15 o
  15   1   6        0.87       13.32     16.53 o
  16   1   6        1.77        0.00     17.76 o
 -15   2   6        1.73        5.64     20.66 o
 -14   2   6       16.78        0.00     18.70 o
 -13   2   6        1.35       14.91     16.60 o
 -12   2   6       36.62       54.94     16.13 o
 -11   2   6       53.56       28.49     11.50 o
 -10   2   6      256.37      241.87     23.27 o
  -9   2   6      474.60      455.20     16.50 o
  -8   2   6      257.87      248.25     10.59 o
  -7   2   6      365.07      380.42     12.65 o
  -6   2   6      137.48      128.66      8.06 o
  -5   2   6       75.88       92.05      6.96 o
  -4   2   6      174.13      165.48      9.70 o
  -3   2   6      478.73      440.31     14.88 o
  -2   2   6     2807.60     2813.54     34.63 o
  -1   2   6        1.67       16.02      8.78 o
   0   2   6      627.42      678.06     16.42 o
   1   2   6      193.86      192.20     11.42 o
   2   2   6      126.32      209.50     13.59 o
   3   2   6       27.43       31.86      4.65 o
   4   2   6      243.96      248.16     10.98 o
   5   2   6      212.77      194.74     11.17 o
   6   2   6      207.47      204.72     10.30 o
   7   2   6        9.49       21.15      6.03 o
   8   2   6       62.05       79.45      6.91 o
   9   2   6        0.21       19.16      4.09 o
  10   2   6       31.76       43.72      7.85 o
  11   2   6        6.11        9.08     14.81 o
  12   2   6        0.08        5.28     15.97 o
  13   2   6        9.83        0.00     16.47 o
  14   2   6       16.25        7.91     21.21 o
  15   2   6        0.84        0.00     22.57 o
 -13   3   6       11.78       19.41     24.42 o
 -12   3   6        1.81        0.40     21.71 o
 -11   3   6       31.44       62.50     20.02 o
 -10   3   6       31.75       39.48     13.59 o
  -9   3   6       26.50       21.60     12.44 o
  -8   3   6        2.27        0.50     14.15 o
  -7   3   6        9.87        6.81     13.86 o
  -6   3   6       12.93       15.19      9.65 o
  -5   3   6       15.86       33.71     10.01 o
  -4   3   6        1.00        8.64     10.20 o
  -3   3   6        2.37       15.98     10.44 o
  -2   3   6        0.59       11.81     10.15 o
  -1   3   6        0.05        0.00     10.33 o
   0   3   6        3.68       10.31      6.92 o
   1   3   6        2.29        6.12      7.19 o
   2   3   6        3.81       10.82      6.51 o
   3   3   6      156.78      145.33     16.56 o
   4   3   6        1.26        0.00      9.82 o
   5   3   6       35.95       32.24      8.31 o
   6   3   6        1.98        2.78      9.26 o
   7   3   6       10.96       21.98      9.79 o
   8   3   6        4.53        0.00     14.78 o
   9   3   6        8.89        1.66     16.02 o
  10   3   6       19.18       19.22     17.18 o
  11   3   6       13.34       10.81     17.85 o
  12   3   6        9.24       19.05     19.24 o
  13   3   6        4.59       29.33     20.39 o
 -10   4   6       11.57       16.42     22.41 o
  -9   4   6        0.98        0.00     21.33 o
  -8   4   6        3.86        2.69     17.66 o
  -7   4   6       85.38       91.28     18.33 o
  -6   4   6        4.78        8.07     16.94 o
  -5   4   6       90.26       75.36     16.72 o
  -4   4   6        0.08        0.00     12.31 o
  -3   4   6        1.97       18.27     12.72 o
  -2   4   6        8.81       23.15     13.27 o
  -1   4   6        3.85        4.56     12.69 o
   0   4   6        0.73        0.00     16.49 o
   1   4   6       22.96       28.36     17.53 o
   2   4   6        0.06        0.00     15.78 o
   3   4   6      121.06      110.76     19.89 o
   4   4   6        1.59        0.00     23.68 o
   5   4   6       81.84       89.59     17.60 o
   6   4   6        0.08       13.40     18.08 o
   7   4   6        1.61        0.00     16.22 o
   8   4   6        3.66        0.52     17.86 o
   9   4   6        8.68        0.00     20.38 o
  10   4   6        1.18        7.77     21.16 o
  -4   5   6       21.19       29.99     32.22 o
  -3   5   6       13.47       15.97     33.34 o
  -2   5   6        5.40       19.43     29.04 o
  -1   5   6        4.72       16.68     24.54 o
   0   5   6        0.91        0.00     20.18 o
   1   5   6        0.30        0.08     27.07 o
   2   5   6        2.15        0.00     28.51 o
   3   5   6        3.83        0.00     22.48 o
   4   5   6        0.00       11.77     31.96 o
 -15   0   7       54.62       81.10     21.66 o
 -13   0   7        2.29       18.58     17.33 o
 -11   0   7      128.74      246.54     27.63 o
  -9   0   7       13.25       14.75     15.90 o
  -7   0   7        5.20       47.83     15.41 o
  -5   0   7      101.57      122.48     17.48 o
  -3   0   7     1056.85     1218.16     28.84 o
  -1   0   7      113.73      139.75      8.54 o
   1   0   7      469.66      464.69     15.49 o
   3   0   7       75.46      100.83      7.54 o
   5   0   7      185.96      246.27     14.90 o
   7   0   7       55.69       48.87     16.24 o
   9   0   7      874.03      844.99     30.89 o
  11   0   7     4177.77     4085.42     66.83 o
  13   0   7      527.95      467.23     30.16 o
  15   0   7      112.66      164.25     28.56 o
 -16   1   7        0.70        0.00     20.46 o
 -15   1   7       19.90       27.04     17.79 o
 -14   1   7        3.44       15.36     17.57 o
 -13   1   7      115.90       97.10     14.11 o
 -12   1   7       20.00       25.62      9.95 o
 -11   1   7        0.03        8.53      8.99 o
 -10   1   7       13.17       16.55      7.47 o
  -9   1   7       43.39       30.44      7.60 o
  -8   1   7      326.80      360.51     15.72 o
  -7   1   7        5.56       18.93      6.45 o
  -6   1   7      374.26      353.97     13.44 o
  -5   1   7       64.88       49.17      7.36 o
  -4   1   7      622.51      633.82     15.60 o
  -3   1   7      325.44      331.79      9.89 o
  -2   1   7      234.82      206.91      7.86 o
  -1   1   7      523.25      496.36     11.21 o
   0   1   7      473.33      450.21      9.22 o
   1   1   7      344.26      331.62      7.34 o
   2   1   7       31.12       30.22      3.55 o
   3   1   7      347.60      331.26      9.13 o
   4   1   7      311.43      382.87      9.97 o
   5   1   7        1.49        2.98      4.43 o
   6   1   7      106.93      123.15      7.69 o
   7   1   7      383.55      385.24     13.77 o
   8   1   7        9.62       27.06      8.81 o
   9   1   7      148.68      169.02     12.88 o
  10   1   7        4.65       14.63      9.83 o
  11   1   7      123.45      134.64     12.52 o
  12   1   7        9.36       14.51      8.96 o
  13   1   7       59.54       66.38     12.68 o
  14   1   7        8.70       30.74     14.05 o
  15   1   7        1.18       29.78     18.32 o
  16   1   7        0.32        0.00     18.61 o
 -15   2   7        0.33        2.83     19.79 o
 -14   2   7       23.95       61.29     17.92 o
 -13   2   7        1.52        9.62     17.44 o
 -12   2   7       36.19       27.50     15.41 o
 -11   2   7      103.89      106.54     13.59 o
 -10   2   7      230.69      229.83     18.22 o
  -9   2   7      530.50      548.98     19.72 o
  -8   2   7      110.20      108.58      9.07 o
  -7   2   7      303.81      292.13     12.14 o
  -6   2   7      184.21      176.02      8.27 o
  -5   2   7       96.97       87.32      7.26 o
  -4   2   7       32.81       25.02      6.44 o
  -3   2   7       12.27       43.86      8.15 o
  -2   2   7     1961.75     1810.49     31.05 o
  -1   2   7     2691.61     2611.38     33.49 o
   0   2   7     1315.24     1279.27     21.90 o
   1   2   7      670.11      680.09     21.49 o
   2   2   7      251.55      279.33      9.88 o
   3   2   7      787.53      817.50     13.99 o
   4   2   7      109.08      113.35      6.05 o
   5   2   7        9.14       15.64      7.38 o
   6   2   7       29.24       32.62      7.44 o
   7   2   7      167.96      189.13     11.44 o
   8   2   7        3.84       11.81      3.11 o
   9   2   7        0.61       17.42      5.75 o
  10   2   7        2.01       15.54     13.48 o
  11   2   7        2.33       14.82     13.75 o
  12   2   7        0.00        6.49     15.74 o
  13   2   7        0.40       10.42     17.48 o
  14   2   7        2.86        0.00     20.41 o
  15   2   7        0.46       28.02     22.62 o
 -13   3   7       27.38       27.34     22.96 o
 -12   3   7       22.06       20.84     22.82 o
 -11   3   7       11.19        2.93     16.94 o
 -10   3   7        1.60       17.53     13.57 o
  -9   3   7       18.96       28.29     13.42 o
  -8   3   7        2.65        3.26     15.09 o
  -7   3   7       26.70       27.75     11.97 o
  -6   3   7       14.08       18.99     10.11 o
  -5   3   7        3.58        3.60     10.38 o
  -4   3   7       18.47       20.54     10.82 o
  -3   3   7        0.01       19.60     10.77 o
  -2   3   7       45.30       31.38     11.20 o
  -1   3   7        7.21       15.35     10.66 o
   0   3   7       51.41       41.66      7.59 o
   1   3   7       31.27       18.90      7.14 o
   2   3   7       34.97       33.45      7.06 o
   3   3   7       26.93       18.54      7.51 o
   4   3   7       19.93       15.87     10.68 o
   5   3   7      114.85      100.99     10.13 o
   6   3   7        1.91        0.20      9.61 o
   7   3   7       25.56       21.14      9.96 o
   8   3   7       26.82       26.70     14.14 o
   9   3   7       20.69       10.23     16.20 o
  10   3   7        9.60        0.76     16.97 o
  11   3   7        5.45        0.00     17.97 o
  12   3   7        5.33       14.03     19.35 o
  13   3   7       17.29       42.14     21.29 o
 -10   4   7        3.14        0.00     22.18 o
  -9   4   7        0.16        0.00     21.83 o
  -8   4   7        0.25        6.14     18.71 o
  -7   4   7        4.18        4.98     17.54 o
  -6   4   7       17.16       28.14     17.44 o
  -5   4   7        0.41        6.43     16.93 o
  -4   4   7      110.41      114.35     14.71 o
  -3   4   7        1.10        0.31     12.99 o
  -2   4   7       34.67       28.14     15.71 o
  -1   4   7        0.00        0.00     12.62 o
   0   4   7       16.67        9.56     16.12 o
   1   4   7       79.02       66.71     18.12 o
   2   4   7        5.28        0.00     17.94 o
   3   4   7      143.08      151.25     20.73 o
   4   4   7       51.78       55.95     19.27 o
   5   4   7        8.04        4.11     20.61 o
   6   4   7        0.85        0.04     18.10 o
   7   4   7        9.08       20.41     19.49 o
   8   4   7       12.93       18.52     17.36 o
   9   4   7        0.76        0.00     20.02 o
  10   4   7        0.84        0.00     21.14 o
  -3   5   7        3.74        0.00     32.55 o
  -2   5   7        3.33       36.50     30.48 o
  -1   5   7        0.60       22.46     25.22 o
   0   5   7       21.43        3.35     20.56 o
   1   5   7        0.28        5.22     27.21 o
   2   5   7       15.73       36.24     29.84 o
   3   5   7        1.71        0.00     23.85 o
 -16   0   8        0.95        0.00     41.88 o
 -14   0   8       16.55        4.93     19.76 o
 -12   0   8        0.39       81.98     22.61 o
 -10   0   8       29.53       16.97     29.70 o
  -8   0   8        8.36       42.03     16.88 o
  -6   0   8      527.49      527.02     31.13 o
  -4   0   8       15.31      259.38     69.89 o
  -2   0   8     1121.37     1012.49     39.21 o
   0   0   8       24.83       63.18      7.95 o
   2   0   8      218.64      278.16     18.07 o
   4   0   8     4014.26     3802.15    107.86 o
   6   0   8      866.79      789.23     25.17 o
   8   0   8      321.82      333.55     26.79 o
  10   0   8      215.69      202.40     18.74 o
  12   0   8       33.83       51.11     17.77 o
  14   0   8       11.00       55.14     20.51 o
  16   0   8       10.49       16.53     41.62 o
 -16   1   8        5.71        7.51     23.45 o
 -15   1   8       28.02       37.37     18.54 o
 -14   1   8       18.64       35.65     17.56 o
 -13   1   8        5.57        3.29     13.41 o
 -12   1   8       15.33       12.84      9.86 o
 -11   1   8       41.66       28.20      9.69 o
 -10   1   8      120.29      115.61     10.79 o
  -9   1   8       10.11       11.00      8.73 o
  -8   1   8      118.01      105.38     11.14 o
  -7   1   8       47.38       44.97      9.09 o
  -6   1   8       11.15       12.08      8.29 o
  -5   1   8      353.29      362.02     15.47 o
  -4   1   8      709.36      691.53     22.68 o
  -3   1   8     1675.85     1517.73     33.74 o
  -2   1   8       43.99       63.13      7.15 o
  -1   1   8      293.55      272.35      8.96 o
   0   1   8      444.13      427.09     10.60 o
   1   1   8        3.41       10.66      3.39 o
   2   1   8        0.43        2.02      2.97 o
   3   1   8        0.29       60.22      6.72 o
   4   1   8       11.20       24.13      4.77 o
   5   1   8        7.63       17.06      5.29 o
   6   1   8       51.70       65.79      7.48 o
   7   1   8       30.95       46.95      8.80 o
   8   1   8       14.53       14.43      8.22 o
   9   1   8       84.13       78.82     10.98 o
  10   1   8        6.54       25.75     10.35 o
  11   1   8        0.58        8.97     10.22 o
  12   1   8        1.65       11.76     11.28 o
  13   1   8       45.29       40.42     12.94 o
  14   1   8       30.76       45.05     16.38 o
  15   1   8        3.36       11.63     19.15 o
  16   1   8       23.08       31.86     20.55 o
 -15   2   8       38.27       28.80     21.02 o
 -14   2   8       45.37       54.70     18.98 o
 -13   2   8        0.85        3.59     16.89 o
 -12   2   8        6.57        7.29     16.15 o
 -11   2   8       11.15       14.48     13.33 o
 -10   2   8      248.18      242.67     18.39 o
  -9   2   8       23.40       24.47     10.43 o
  -8   2   8       15.30       19.31      8.10 o
  -7   2   8        0.40        2.55      7.38 o
  -6   2   8       73.68       72.65      6.72 o
  -5   2   8      137.32      131.20      9.61 o
  -4   2   8        0.53       10.36      8.03 o
  -3   2   8      187.89      196.67     12.70 o
  -2   2   8      494.68      465.88     17.61 o
  -1   2   8     1281.08     1258.01     23.88 o
   0   2   8      848.67      853.39     17.77 o
   1   2   8      589.91      649.82     14.43 o
   2   2   8       52.74       67.42      6.05 o
   3   2   8      137.06      171.43      7.62 o
   4   2   8      220.25      225.80      9.20 o
   5   2   8       55.50       57.93      5.68 o
   6   2   8      136.97      133.50      8.09 o
   7   2   8       11.03       13.88      5.25 o
   8   2   8       70.94       67.76      6.92 o
   9   2   8        2.47       12.49      6.56 o
  10   2   8        0.77        0.82     13.34 o
  11   2   8        0.03        0.00     14.24 o
  12   2   8        3.48        7.20     14.81 o
  13   2   8        0.78        2.50     17.50 o
  14   2   8        0.01        0.00     21.01 o
 -13   3   8        4.73        0.68     23.59 o
 -12   3   8        0.79        0.00     22.37 o
 -11   3   8        0.00       14.51     17.61 o
 -10   3   8        0.64        9.99     14.69 o
  -9   3   8        0.17        0.00     14.43 o
  -8   3   8       15.45        7.24     15.14 o
  -7   3   8       16.41       10.92     12.35 o
  -6   3   8        7.88        2.27     10.10 o
  -5   3   8        2.45       17.34     11.14 o
  -4   3   8        4.19       25.48     10.94 o
  -3   3   8       16.76       11.24     10.85 o
  -2   3   8       10.24       28.44     10.64 o
  -1   3   8        5.19       14.23     10.93 o
   0   3   8       11.80       12.35     10.34 o
   1   3   8       62.28       53.65     13.58 o
   2   3   8      405.44      425.88     19.48 o
   3   3   8       30.20       25.14      9.98 o
   4   3   8      112.68      128.45     22.16 o
   5   3   8      225.19      250.41     18.53 o
   6   3   8        1.68       19.17     10.37 o
   7   3   8       15.99       11.87     10.95 o
   8   3   8        3.49        3.67     14.58 o
   9   3   8        6.10       10.77     15.87 o
  10   3   8       13.72       16.54     17.85 o
  11   3   8        1.48        3.51     17.91 o
  12   3   8       24.68       24.52     19.46 o
  13   3   8        5.27       22.50     22.33 o
  -9   4   8        0.54        0.00     21.38 o
  -8   4   8        4.51        0.00     18.64 o
  -7   4   8        4.88        0.00     17.81 o
  -6   4   8        1.79        0.00     17.96 o
  -5   4   8        7.04       12.07     17.56 o
  -4   4   8       46.54       24.08     12.72 o
  -3   4   8       13.91       29.54     12.73 o
  -2   4   8       44.32       32.63     12.70 o
  -1   4   8        3.68        1.95     16.21 o
   0   4   8       50.87       49.06     15.51 o
   1   4   8       15.61        5.46     16.52 o
   2   4   8       44.06       48.69     16.85 o
   3   4   8       41.78       34.11     15.44 o
   4   4   8       43.85       31.24     20.29 o
   5   4   8        0.69        0.00     19.92 o
   6   4   8       29.63       23.12     18.42 o
   7   4   8        4.10       10.44     19.41 o
   8   4   8        0.07        0.00     19.82 o
   9   4   8        1.55        0.00     20.51 o
  -2   5   8        0.48        8.96     30.89 o
  -1   5   8        0.65        0.00     24.58 o
   0   5   8        5.24        9.83     21.40 o
   1   5   8        1.32        0.00     28.10 o
   2   5   8       18.36       19.64     29.90 o
 -15   0   9        1.37        2.97     23.51 o
 -13   0   9      191.93      179.07     26.94 o
 -11   0   9        2.39       26.03     18.58 o
  -9   0   9      115.27      132.39     22.28 o
  -7   0   9        4.40        1.89     15.44 o
  -5   0   9      126.04      171.12     24.84 o
  -3   0   9      199.10      228.35     21.03 o
  -1   0   9        7.74       11.29      7.68 o
   1   0   9       27.06       15.07     11.22 o
   3   0   9     1437.72     1417.02     47.91 o
   5   0   9     1569.98     1568.08     41.55 o
   7   0   9        0.91        5.82      9.76 o
   9   0   9        6.68       18.98     12.56 o
  11   0   9      499.58      496.02     28.26 o
  13   0   9       44.24       41.15     16.07 o
  15   0   9       32.63       77.57     33.84 o
 -15   1   9       29.74       63.80     20.33 o
 -14   1   9        1.10        2.74     17.92 o
 -13   1   9       12.57       15.77     13.33 o
 -12   1   9       25.95       34.00     12.16 o
 -11   1   9        0.00        1.62     10.42 o
 -10   1   9      538.87      552.41     24.89 o
  -9   1   9       27.14       24.67     11.27 o
  -8   1   9      393.04      432.51     21.03 o
  -7   1   9       14.80       15.65      9.52 o
  -6   1   9      115.35      101.51     11.80 o
  -5   1   9       57.48       70.19     10.97 o
  -4   1   9      225.24      228.07     12.78 o
  -3   1   9     1776.75     1638.13     28.80 o
  -2   1   9      453.25      410.80     13.61 o
  -1   1   9      129.85      149.84      8.06 o
   0   1   9      533.10      501.45     10.94 o
   1   1   9       21.26       15.40      4.14 o
   2   1   9       16.21       51.21      4.36 o
   3   1   9      576.84      565.39     14.63 o
   4   1   9       37.29       47.28      5.60 o
   5   1   9       55.40       36.61      7.86 o
   6   1   9        9.44       10.75      6.35 o
   7   1   9      200.54      191.95     11.15 o
   8   1   9       22.67       37.69      9.00 o
   9   1   9       17.60       23.51      9.81 o
  10   1   9      198.21      219.73     15.07 o
  11   1   9        4.01       14.80     11.21 o
  12   1   9      201.53      198.80     14.63 o
  13   1   9        0.10        7.28     13.19 o
  14   1   9        0.98       11.98     16.66 o
  15   1   9       24.30       27.00     19.17 o
 -14   2   9        0.60        0.00     19.18 o
 -13   2   9       19.94       18.47     17.19 o
 -12   2   9       18.45        8.39     16.83 o
 -11   2   9       26.11       42.18     14.18 o
 -10   2   9        0.15        7.13     13.64 o
  -9   2   9       41.93       62.07     11.52 o
  -8   2   9       23.94        9.24     10.84 o
  -7   2   9      530.05      495.95     17.30 o
  -6   2   9        0.14        2.20      5.95 o
  -5   2   9        2.31        3.71      9.57 o
  -4   2   9        7.14        6.89      8.85 o
  -3   2   9       57.64       82.36     10.49 o
  -2   2   9      472.25      461.17     17.71 o
  -1   2   9      945.75      917.88     30.74 o
   0   2   9      160.35      182.00      9.43 o
   1   2   9      489.27      574.71     14.08 o
   2   2   9      152.90      224.80     12.90 o
   3   2   9        6.50       15.62      5.30 o
   4   2   9       35.77       49.06      6.10 o
   5   2   9       13.47       20.57      5.81 o
   6   2   9        2.86        5.65      6.29 o
   7   2   9        4.11       25.24      7.60 o
   8   2   9        0.69        0.00     10.62 o
   9   2   9        5.10        7.52     11.25 o
  10   2   9        0.45       14.87     13.46 o
  11   2   9        0.18        4.00     14.30 o
  12   2   9        5.73        4.27     15.43 o
  13   2   9        4.50       11.98     17.04 o
  14   2   9        4.20       11.04     20.86 o
 -12   3   9        3.36        0.00     23.15 o
 -11   3   9        9.41       11.94     18.76 o
 -10   3   9       11.27       19.99     15.48 o
  -9   3   9        0.39        3.47     15.01 o
  -8   3   9        0.51        0.00     14.99 o
  -7   3   9        7.04       24.16     13.26 o
  -6   3   9        1.68        0.00     10.72 o
  -5   3   9       15.34       23.26     11.25 o
  -4   3   9        0.66       16.28     11.29 o
  -3   3   9      145.11      171.00     14.87 o
  -2   3   9       69.94       70.78     11.50 o
  -1   3   9       71.69       66.63     11.90 o
   0   3   9       29.36       31.76     11.45 o
   1   3   9      122.44      143.31     22.73 o
   2   3   9      306.53      326.74     28.59 o
   3   3   9        2.68       27.96     15.78 o
   4   3   9      307.58      314.87     19.52 o
   5   3   9      206.41      235.05     18.48 o
   6   3   9        0.06       11.62     12.68 o
   7   3   9      136.62      123.99     13.66 o
   8   3   9        9.97       14.99     14.43 o
   9   3   9        6.36        0.00     16.09 o
  10   3   9       24.48       25.39     16.72 o
  11   3   9        6.89        8.48     19.01 o
  12   3   9        0.15        0.00     20.02 o
  -9   4   9        4.44       12.41     21.01 o
  -8   4   9        0.12        0.00     19.34 o
  -7   4   9        0.02       13.42     18.64 o
  -6   4   9       13.41       23.96     18.33 o
  -5   4   9       15.00       13.01     17.85 o
  -4   4   9       66.80       56.96     14.03 o
  -3   4   9       11.45       28.77     14.76 o
  -2   4   9       13.59       30.08     14.20 o
  -1   4   9        6.15       19.97     20.09 o
   0   4   9       33.68       19.53     16.20 o
   1   4   9        4.58        4.38     19.27 o
   2   4   9       28.80       24.60     16.23 o
   3   4   9       20.95       17.75     15.50 o
   4   4   9        5.56        9.91     18.65 o
   5   4   9        0.61        7.69     19.08 o
   6   4   9        0.00       10.05     20.31 o
   7   4   9        0.46        9.41     20.93 o
   8   4   9        3.93        6.68     20.34 o
   9   4   9        0.78        0.00     22.90 o
 -14   0  10        1.50       25.70     20.52 o
 -12   0  10       40.39       60.55     21.36 o
 -10   0  10        0.11       13.09     18.55 o
  -8   0  10      203.69      236.41     27.12 o
  -6   0  10        3.21       36.45     12.43 o
  -4   0  10      244.75      282.47     20.86 o
  -2   0  10      211.77      240.42     16.90 o
   0   0  10      538.45      541.63     27.73 o
   2   0  10        2.64        0.62     15.15 o
   4   0  10     3029.34     2925.48     79.30 o
   6   0  10      331.30      365.52     19.42 o
   8   0  10      531.74      472.64     24.01 o
  10   0  10       69.46       82.35     13.26 o
  12   0  10       18.89       28.23     15.72 o
  14   0  10        8.59       25.10     16.75 o
 -15   1  10       40.90       67.03     21.60 o
 -14   1  10       24.29       48.07     18.93 o
 -13   1  10       13.73       23.52     18.17 o
 -12   1  10       25.44       40.69     13.35 o
 -11   1  10       62.00       83.46     13.94 o
 -10   1  10      909.97     1010.92     33.76 o
  -9   1  10      116.77       98.29     14.12 o
  -8   1  10      404.16      400.43     21.53 o
  -7   1  10        7.55        0.00     10.53 o
  -6   1  10       95.50       80.72     11.61 o
  -5   1  10        0.50        2.09      9.48 o
  -4   1  10       10.85       19.03      7.99 o
  -3   1  10       66.65       83.28      9.28 o
  -2   1  10       73.04       76.76      7.48 o
  -1   1  10        0.62        6.02      5.04 o
   0   1  10       55.07       49.58      5.11 o
   1   1  10       74.92       87.68      5.81 o
   2   1  10        8.96        0.00      6.03 o
   3   1  10        6.83        3.08      6.46 o
   4   1  10        6.75       10.02      4.15 o
   5   1  10        1.25        0.00      5.89 o
   6   1  10       18.94       19.54      7.51 o
   7   1  10       10.74       14.19      8.53 o
   8   1  10      259.09      305.91     21.66 o
   9   1  10       21.84       37.44     10.45 o
  10   1  10      335.64      396.12     19.36 o
  11   1  10       17.68       19.42     11.86 o
  12   1  10       98.62      104.82     13.43 o
  13   1  10        6.96       14.33     15.03 o
  14   1  10       16.69       19.26     17.30 o
  15   1  10       19.67       51.59     22.09 o
 -14   2  10        2.33        9.31     19.05 o
 -13   2  10        0.04        0.00     18.61 o
 -12   2  10       33.39       13.49     16.99 o
 -11   2  10       29.73       30.95     14.42 o
 -10   2  10        1.12        7.75     13.51 o
  -9   2  10      128.87      131.72     14.22 o
  -8   2  10      126.29      124.84     14.38 o
  -7   2  10       92.63      110.23     12.91 o
  -6   2  10       15.83       13.91      6.26 o
  -5   2  10        6.30        9.24      9.58 o
  -4   2  10        5.81        2.90      9.49 o
  -3   2  10       30.67       36.00      9.81 o
  -2   2  10       50.16       54.97      9.91 o
  -1   2  10       37.90       59.43      8.01 o
   0   2  10       42.94       43.90      6.56 o
   1   2  10      166.18      150.61     12.37 o
   2   2  10      183.51      165.03      7.87 o
   3   2  10        7.04        5.42      5.73 o
   4   2  10       10.04        8.19      6.24 o
   5   2  10        4.70        5.39      7.22 o
   6   2  10        7.64        6.23      7.32 o
   7   2  10        1.79        0.00      9.96 o
   8   2  10       18.30       20.85     11.53 o
   9   2  10       83.12       70.09     12.47 o
  10   2  10       46.17       46.59     14.97 o
  11   2  10       48.95       41.03     14.85 o
  12   2  10        8.30       19.37     15.70 o
  13   2  10        1.77        6.56     21.92 o
  14   2  10       21.03       37.38     23.73 o
 -12   3  10        0.81        0.00     21.89 o
 -11   3  10        7.56       24.75     19.22 o
 -10   3  10       15.80       29.53     15.82 o
  -9   3  10        1.34        5.40     15.14 o
  -8   3  10        4.13        0.95     16.54 o
  -7   3  10        0.33        0.00     13.35 o
  -6   3  10        0.01        3.32     13.00 o
  -5   3  10       26.12        9.58     11.46 o
  -4   3  10        6.64       14.29     11.53 o
  -3   3  10      133.79      143.73     14.74 o
  -2   3  10       71.79       84.81     12.52 o
  -1   3  10      203.49      197.40     16.25 o
   0   3  10      451.76      473.94     23.73 o
   1   3  10      149.88      137.58     14.95 o
   2   3  10      515.08      501.02     23.25 o
   3   3  10      209.54      238.67     24.29 o
   4   3  10       56.83       69.57     12.95 o
   5   3  10      205.09      193.73     20.11 o
   6   3  10        2.19        4.31     13.47 o
   7   3  10        0.83        0.00     12.30 o
   8   3  10       10.79        7.32     15.22 o
   9   3  10        6.12        0.00     16.44 o
  10   3  10        2.38        0.00     17.31 o
  11   3  10       14.12        7.99     21.03 o
  12   3  10        2.43       24.54     24.33 o
  -8   4  10        0.66        0.00     20.94 o
  -7   4  10        0.26       14.41     19.77 o
  -6   4  10        0.49        0.00     18.81 o
  -5   4  10        5.33       22.60     18.01 o
  -4   4  10       12.36       15.49     14.27 o
  -3   4  10       12.96       28.30     14.86 o
  -2   4  10        3.20       27.56     19.65 o
  -1   4  10        4.64       15.70     18.37 o
   0   4  10        9.95       10.16     19.21 o
   1   4  10        2.43        5.69     17.78 o
   2   4  10        0.04        0.00     18.77 o
   3   4  10        3.29        0.00     15.90 o
   4   4  10        0.01       10.01     19.18 o
   5   4  10        1.38       22.54     20.04 o
   6   4  10        5.37       15.10     20.01 o
   7   4  10        3.15        5.41     21.23 o
   8   4  10        0.11        0.00     21.80 o
 -15   0  11        0.01        0.00     25.62 o
 -13   0  11       35.99       13.76     21.76 o
 -11   0  11        1.80       32.68     22.25 o
  -9   0  11        2.08       11.51     18.97 o
  -7   0  11       52.83       66.69     14.75 o
  -5   0  11      326.98      314.15     22.55 o
  -3   0  11     1093.84     1145.98     65.12 o
  -1   0  11       86.04       80.05     17.79 o
   1   0  11      584.49      546.75     27.56 o
   3   0  11      204.47      272.22     40.89 o
   5   0  11      284.75      292.71     17.40 o
   7   0  11      460.74      449.30     25.30 o
   9   0  11       55.55       54.78     15.42 o
  11   0  11       29.24       44.28     12.76 o
  13   0  11        2.62        6.57     17.95 o
  15   0  11       23.82       36.17     60.84 o
 -15   1  11        5.98       45.43     22.06 o
 -14   1  11        1.61        1.74     20.07 o
 -13   1  11        4.17       12.63     21.50 o
 -12   1  11        2.15       11.69     13.66 o
 -11   1  11       27.56       36.89     13.69 o
 -10   1  11      265.21      303.19     20.69 o
  -9   1  11      164.49      141.60     15.81 o
  -8   1  11      223.67      208.14     16.95 o
  -7   1  11       14.40       13.06     11.21 o
  -6   1  11        9.81       16.24     10.49 o
  -5   1  11        0.91        7.87      9.76 o
  -4   1  11       49.16       47.31      8.44 o
  -3   1  11       37.89       27.95      7.59 o
  -2   1  11       10.13       18.14      6.49 o
  -1   1  11      275.93      313.80     10.65 o
   0   1  11       28.98       32.88      4.98 o
   1   1  11      420.56      435.40     15.09 o
   2   1  11      121.79      136.16      9.62 o
   3   1  11       17.48        6.70      7.44 o
   4   1  11       27.90       29.06      7.61 o
   5   1  11       81.65       59.41      6.92 o
   6   1  11      127.66      123.99     10.79 o
   7   1  11        2.48       15.05      8.13 o
   8   1  11       67.28       60.95      9.69 o
   9   1  11       24.22       25.13     10.32 o
  10   1  11      658.55      653.70     28.83 o
  11   1  11      105.49      118.78     14.07 o
  12   1  11      147.85      133.68     14.27 o
  13   1  11       13.85        0.00     17.65 o
  14   1  11        1.07        0.00     20.50 o
 -13   2  11        0.33       16.85     20.53 o
 -12   2  11        0.06       25.31     17.79 o
 -11   2  11       23.81       37.20     16.39 o
 -10   2  11        1.13        6.10     14.89 o
  -9   2  11        1.08        3.87     12.40 o
  -8   2  11        0.21       19.84     11.56 o
  -7   2  11       61.42       78.25     12.51 o
  -6   2  11       61.55       71.89     12.55 o
  -5   2  11        5.48        0.62     10.65 o
  -4   2  11        6.10       10.26     10.21 o
  -3   2  11        1.37        0.00      9.41 o
  -2   2  11        7.41        5.47      7.03 o
  -1   2  11       36.00       37.31      7.78 o
   0   2  11       12.18        9.25      8.34 o
   1   2  11        5.05       14.00      6.70 o
   2   2  11       66.32       78.02      8.17 o
   3   2  11       21.95       27.32      6.44 o
   4   2  11        1.33        9.16      8.22 o
   5   2  11        2.53        2.26      8.82 o
   6   2  11       14.87       16.73      9.45 o
   7   2  11       10.61       11.28     10.29 o
   8   2  11       20.37       42.13     11.49 o
   9   2  11       40.65       30.50     12.81 o
  10   2  11        1.46       11.19     15.67 o
  11   2  11       24.13       30.90     19.49 o
  12   2  11        5.63        2.22     18.62 o
  13   2  11        0.51       12.84     21.80 o
 -11   3  11        0.30        0.00     19.74 o
 -10   3  11        7.08       12.26     16.83 o
  -9   3  11       12.80       13.66     15.46 o
  -8   3  11        5.30        0.00     17.17 o
  -7   3  11       13.37       21.37     14.33 o
  -6   3  11        5.96       27.40     14.08 o
  -5   3  11      110.29       87.26     12.77 o
  -4   3  11       53.48       50.82     12.08 o
  -3   3  11        1.53       12.77     12.09 o
  -2   3  11      586.44      633.76     24.51 o
  -1   3  11      125.37      114.91     15.97 o
   0   3  11       37.56       57.64     12.99 o
   1   3  11       13.69       30.43     12.80 o
   2   3  11      162.90      248.47     18.12 o
   3   3  11       34.70       46.94     14.70 o
   4   3  11       10.49       15.56     12.61 o
   5   3  11        1.78        7.15     15.51 o
   6   3  11       14.20       23.31     14.21 o
   7   3  11       37.52       46.75     14.94 o
   8   3  11        8.37        9.08     16.33 o
   9   3  11        4.42        0.00     19.25 o
  10   3  11        0.01        0.00     19.49 o
  11   3  11        2.65        5.64     22.01 o
  -8   4  11        0.00        0.00     20.53 o
  -7   4  11        3.01        1.24     19.37 o
  -6   4  11       14.33        7.53     19.47 o
  -5   4  11        4.72        2.02     18.89 o
  -4   4  11        3.25        9.94     14.65 o
  -3   4  11        3.79        7.75     19.00 o
  -2   4  11        0.02        0.00     20.96 o
  -1   4  11       26.44       76.67     20.84 o
   0   4  11        2.45       39.12     19.05 o
   1   4  11        2.32       15.52     19.15 o
   2   4  11        0.01       15.08     19.00 o
   3   4  11        3.25       23.76     18.61 o
   4   4  11        1.62       25.60     15.75 o
   5   4  11        2.54        2.77     21.18 o
   6   4  11       16.38       13.48     21.10 o
   7   4  11        3.42       45.98     22.53 o
   8   4  11       13.13       21.00     23.48 o
 -14   0  12        2.13        0.00     47.44 o
 -12   0  12       13.83       11.01     24.16 o
 -10   0  12       60.07       67.49     18.22 o
  -8   0  12       60.26       69.10     16.21 o
  -6   0  12      291.37      289.58     23.35 o
  -4   0  12      983.42      966.32     37.37 o
  -2   0  12     1019.51      988.59     39.93 o
   0   0  12      127.08      129.55     18.35 o
   2   0  12        1.57       29.22     16.03 o
   4   0  12       91.95      105.13     21.93 o
   6   0  12      129.05      120.31     13.82 o
   8   0  12      232.27      239.96     20.77 o
  10   0  12      109.74      107.16     16.14 o
  12   0  12       94.41       85.34     25.44 o
  14   0  12        0.38        0.00     28.80 o
 -14   1  12        5.87       11.53     19.94 o
 -13   1  12        5.34        5.91     19.24 o
 -12   1  12       13.88        0.00     14.30 o
 -11   1  12       49.44       42.61     14.01 o
 -10   1  12       55.25       31.92     13.28 o
  -9   1  12       13.25       14.89     12.64 o
  -8   1  12        4.85       16.26     12.65 o
  -7   1  12      129.47      107.66     14.34 o
  -6   1  12        6.55        0.00     10.56 o
  -5   1  12        0.98        8.67     10.02 o
  -4   1  12      163.87      172.27     12.43 o
  -3   1  12        3.45        5.21      7.29 o
  -2   1  12       88.40       76.33      8.30 o
  -1   1  12       10.08       11.75      5.16 o
   0   1  12      272.32      265.89      9.81 o
   1   1  12       68.33       62.13      7.91 o
   2   1  12       92.27       95.52      9.14 o
   3   1  12      210.14      215.10     11.91 o
   4   1  12       19.67       31.78      8.05 o
   5   1  12      291.96      276.47     14.92 o
   6   1  12       22.78       30.53      9.45 o
   7   1  12       14.58       14.20      8.31 o
   8   1  12       31.70       43.75      9.51 o
   9   1  12       12.81       19.22     10.31 o
  10   1  12      127.74      151.86     14.04 o
  11   1  12       48.79       52.49     14.50 o
  12   1  12       74.23       67.51     18.06 o
  13   1  12       16.89       17.20     26.21 o
  14   1  12       14.70       25.48     23.65 o
 -13   2  12        1.73        0.99     20.64 o
 -12   2  12        0.80        0.00     17.79 o
 -11   2  12       15.68       17.25     17.38 o
 -10   2  12       15.64       12.97     16.04 o
  -9   2  12        0.14        0.00     13.34 o
  -8   2  12       17.60       45.41     12.44 o
  -7   2  12      102.16       74.42     12.32 o
  -6   2  12        6.47       11.69     10.86 o
  -5   2  12       22.08       13.18      5.88 o
  -4   2  12        1.85        7.87      5.15 o
  -3   2  12       29.51       30.82      6.36 o
  -2   2  12      114.06       97.87      9.16 o
  -1   2  12        8.51       27.04      7.88 o
   0   2  12        0.05        0.49      8.73 o
   1   2  12      262.71      234.64     12.90 o
   2   2  12      183.36      174.34      9.70 o
   3   2  12      318.77      295.85     18.32 o
   4   2  12        2.25        5.43     10.51 o
   5   2  12       17.69        9.54     12.93 o
   6   2  12       15.23       15.57     12.45 o
   7   2  12       67.63       55.09     10.90 o
   8   2  12        1.11        1.44     11.41 o
   9   2  12       17.59       20.32     15.47 o
  10   2  12        0.73       10.10     20.49 o
  11   2  12       11.25       13.47     20.65 o
  12   2  12       13.97       10.72     19.20 o
  13   2  12        0.12        1.09     23.10 o
 -11   3  12        2.70       24.29     21.49 o
 -10   3  12        4.09       11.55     17.64 o
  -9   3  12        1.13       15.72     16.36 o
  -8   3  12       13.44       15.32     17.37 o
  -7   3  12        0.12        0.35     16.00 o
  -6   3  12       12.23        6.78     13.94 o
  -5   3  12       61.33       57.47     14.46 o
  -4   3  12       10.82       19.56     12.36 o
  -3   3  12      330.73      384.53     20.85 o
  -2   3  12      339.87      351.43     19.86 o
  -1   3  12        2.29       24.11     13.56 o
   0   3  12      665.71      644.73     33.34 o
   1   3  12      179.75      171.55     17.13 o
   2   3  12       24.53        9.42     18.32 o
   3   3  12       31.26       57.87     14.18 o
   4   3  12       50.49       56.02     16.22 o
   5   3  12       58.29       67.23     16.52 o
   6   3  12        0.53        0.00     16.28 o
   7   3  12        6.14        7.46     16.10 o
   8   3  12        0.73       17.22     19.12 o
   9   3  12        1.17        0.00     22.45 o
  10   3  12        6.11        9.36     21.67 o
  11   3  12        2.37        0.00     22.17 o
  -7   4  12        0.22        0.00     20.43 o
  -6   4  12        2.35        0.00     20.49 o
  -5   4  12        0.01        0.83     19.19 o
  -4   4  12       23.45       49.15     14.93 o
  -3   4  12        0.20        0.00     18.48 o
  -2   4  12        7.21        0.00     21.48 o
  -1   4  12       19.19       39.17     19.55 o
   0   4  12       27.53       32.60     21.17 o
   1   4  12        1.84        6.46     20.43 o
   2   4  12        2.23        7.55     19.82 o
   3   4  12        0.00       26.92     19.93 o
   4   4  12       55.08       65.04     19.17 o
   5   4  12        5.62        6.26     24.46 o
   6   4  12       23.26       28.94     23.13 o
   7   4  12        1.62       22.54     23.09 o
 -13   0  13        1.32        0.00     19.01 o
 -11   0  13      806.87      972.37     44.76 o
  -9   0  13     1880.22     1841.54     72.58 o
  -7   0  13        0.23        5.44     14.97 o
  -5   0  13       81.25       83.59     14.54 o
  -3   0  13      984.80      948.51     45.45 o
  -1   0  13       22.63       23.49      9.79 o
   1   0  13       94.69      102.67     17.49 o
   3   0  13      107.89      139.92     23.50 o
   5   0  13        0.85        5.08     21.88 o
   7   0  13       49.88       37.72     11.62 o
   9   0  13        2.83       59.73     31.17 o
  11   0  13       65.43      127.00     21.06 o
  13   0  13        7.30        7.36     37.09 o
 -14   1  13        0.05        3.02     21.75 o
 -13   1  13        0.10       19.12     20.09 o
 -12   1  13       17.05       36.49     18.05 o
 -11   1  13       57.17       65.84     14.53 o
 -10   1  13        2.26        0.00     13.67 o
  -9   1  13       16.38        2.80     12.66 o
  -8   1  13       54.89       49.24     13.10 o
  -7   1  13      143.88      143.78     15.62 o
  -6   1  13       17.59       26.26     11.10 o
  -5   1  13       20.19       26.96     10.98 o
  -4   1  13       43.17       46.76      9.28 o
  -3   1  13       12.13       20.30      7.53 o
  -2   1  13        3.83        2.40      6.25 o
  -1   1  13       14.36       12.10      6.01 o
   0   1  13        2.70        6.15      2.33 o
   1   1  13      291.93      264.94     14.18 o
   2   1  13       24.24       21.40      7.76 o
   3   1  13      206.50      171.84     11.00 o
   4   1  13       57.30       52.68      8.37 o
   5   1  13      360.19      383.09     19.80 o
   6   1  13        7.15       11.83     10.24 o
   7   1  13       81.10       84.61      9.75 o
   8   1  13        0.88        0.98     12.64 o
   9   1  13       21.90       20.93     13.88 o
  10   1  13        1.72        0.00     14.04 o
  11   1  13       17.08       14.33     18.23 o
  12   1  13        3.95       12.07     21.24 o
  13   1  13        8.83       20.71     27.32 o
  14   1  13        1.01        9.84     24.99 o
 -12   2  13        0.88       13.77     18.89 o
 -11   2  13        1.08        0.00     17.14 o
 -10   2  13        3.19        0.16     16.69 o
  -9   2  13       13.57       21.83     13.55 o
  -8   2  13        6.19        5.81     12.71 o
  -7   2  13        0.62        0.05     12.19 o
  -6   2  13       15.26        7.95     11.61 o
  -5   2  13        1.18       12.02     10.71 o
  -4   2  13        0.05        6.24      7.29 o
  -3   2  13        0.44       20.95      7.53 o
  -2   2  13        0.02       28.42      7.92 o
  -1   2  13      151.86      147.11     12.62 o
   0   2  13      277.35      279.79     16.23 o
   1   2  13      103.21       95.64     12.75 o
   2   2  13      536.19      483.14     23.49 o
   3   2  13      658.39      660.44     27.27 o
   4   2  13       90.47       86.55     15.77 o
   5   2  13        3.78        9.52     14.02 o
   6   2  13       37.55       31.44     14.94 o
   7   2  13        2.16        0.00     13.16 o
   8   2  13       34.97       49.28     13.95 o
   9   2  13      188.28      163.50     17.90 o
  10   2  13        0.61       11.94     20.98 o
  11   2  13       85.98       61.39     21.95 o
  12   2  13        8.33       24.28     27.41 o
 -10   3  13       22.50       30.24     17.87 o
  -9   3  13        0.26       17.48     17.55 o
  -8   3  13       22.97       35.90     17.28 o
  -7   3  13       36.94       29.83     17.37 o
  -6   3  13        2.09        4.63     14.68 o
  -5   3  13       65.92       66.29     14.98 o
  -4   3  13        0.02        0.00     12.65 o
  -3   3  13       42.55       35.11     12.72 o
  -2   3  13       55.01       40.21     12.95 o
  -1   3  13       11.72        9.10     14.90 o
   0   3  13      134.23      135.01     17.22 o
   1   3  13       88.40       96.17     25.35 o
   2   3  13       27.95       45.38     15.90 o
   3   3  13        1.09        1.14     14.64 o
   4   3  13        0.32        3.01     16.15 o
   5   3  13       16.84       14.95     17.22 o
   6   3  13        0.04        0.00     17.42 o
   7   3  13        5.80       11.33     18.15 o
   8   3  13        0.39       16.12     19.67 o
   9   3  13        6.82       46.49     21.28 o
  10   3  13        0.81        0.00     23.66 o
  -6   4  13        0.14        1.87     21.29 o
  -5   4  13        0.12        0.00     20.62 o
  -4   4  13        1.16       15.27     24.97 o
  -3   4  13       19.67       22.24     21.21 o
  -2   4  13        7.60        0.00     20.70 o
  -1   4  13       37.93       30.29     20.18 o
   0   4  13        6.82       29.04     24.06 o
   1   4  13        7.89       21.54     21.06 o
   2   4  13        2.61       20.46     21.39 o
   3   4  13        1.46       16.55     17.51 o
   4   4  13       33.23       11.59     18.83 o
   5   4  13        6.80        0.00     25.58 o
   6   4  13       48.48       64.81     22.99 o
 -12   0  14        0.18       11.88     18.85 o
 -10   0  14        0.61       27.30     17.65 o
  -8   0  14       27.23       38.52     13.68 o
  -6   0  14       31.91       35.31     14.50 o
  -4   0  14       90.47      121.61     15.88 o
  -2   0  14        6.06        0.00     10.75 o
   0   0  14      458.99      427.34     15.15 o
   2   0  14       44.48       15.16     17.95 o
   4   0  14       46.75       41.30     19.30 o
   6   0  14        6.48        7.32      4.17 o
   8   0  14        2.89       35.01     27.63 o
  10   0  14        2.27       15.07     33.32 o
  12   0  14        0.78        2.64     37.66 o
 -13   1  14        0.51        6.23     20.51 o
 -12   1  14        1.98        4.20     19.23 o
 -11   1  14        0.82        0.00     15.05 o
 -10   1  14       91.28       98.50     17.09 o
  -9   1  14        0.65        0.00     13.80 o
  -8   1  14       13.03       17.39     13.57 o
  -7   1  14        4.38       18.30     12.42 o
  -6   1  14      110.82      127.81     17.25 o
  -5   1  14        6.01       12.66      8.61 o
  -4   1  14       54.03       56.88      9.15 o
  -3   1  14       90.01       92.28      9.59 o
  -2   1  14       55.05       44.81      6.82 o
  -1   1  14       23.48       27.78      6.34 o
   0   1  14       18.10       27.68      9.79 o
   1   1  14       21.37       23.26      8.04 o
   2   1  14        1.60        0.00      7.67 o
   3   1  14      181.58      157.74     10.98 o
   4   1  14        2.19        5.78      8.39 o
   5   1  14       60.91       54.75     12.57 o
   6   1  14       11.26       18.15     15.65 o
   7   1  14       19.41        9.85     12.81 o
   8   1  14       21.32       19.61     13.83 o
   9   1  14        9.79        3.31     17.70 o
  10   1  14       97.85       89.23     18.92 o
  11   1  14        5.57        5.21     19.15 o
  12   1  14       17.45       19.52     22.39 o
  13   1  14        0.01        6.65     27.89 o
 -12   2  14        0.91        0.00     20.31 o
 -11   2  14        0.59        0.00     17.99 o
 -10   2  14        0.38        0.00     16.91 o
  -9   2  14        0.28        0.00     14.59 o
  -8   2  14       11.10        7.24     13.57 o
  -7   2  14        1.61        3.27     12.23 o
  -6   2  14       18.99       17.69     11.84 o
  -5   2  14        8.38        2.12     11.04 o
  -4   2  14       16.12        9.78     11.03 o
  -3   2  14       18.82       24.49      8.52 o
  -2   2  14        0.16       29.33      9.49 o
  -1   2  14       74.94       75.39      9.15 o
   0   2  14      160.83      145.70     13.72 o
   1   2  14      233.50      217.15     16.20 o
   2   2  14      337.10      353.09     21.53 o
   3   2  14       23.51        3.61     14.45 o
   4   2  14       51.74       35.18     14.73 o
   5   2  14        0.54        1.64     14.71 o
   6   2  14        5.21       16.81     15.91 o
   7   2  14        3.36        9.95     13.71 o
   8   2  14        2.80        2.47     14.46 o
   9   2  14       86.00      104.91     16.50 o
  10   2  14      102.26       94.84     24.17 o
  11   2  14      118.56       98.53     28.16 o
  12   2  14       33.54        9.63     28.18 o
  -9   3  14        5.28        6.66     17.95 o
  -8   3  14       16.43       18.09     17.75 o
  -7   3  14       36.65       43.69     18.09 o
  -6   3  14       36.29       34.12     15.62 o
  -5   3  14        2.26        0.00     14.48 o
  -4   3  14        0.07        0.00     14.41 o
  -3   3  14        2.97        8.53     13.27 o
  -2   3  14        3.28       12.95     13.38 o
  -1   3  14        9.30       20.41     14.63 o
   0   3  14       19.51       32.00     14.80 o
   1   3  14        3.35        4.85     15.94 o
   2   3  14        2.48        0.00     15.31 o
   3   3  14        1.99       14.01     18.81 o
   4   3  14        9.24       28.50     17.40 o
   5   3  14        2.28        0.00     18.02 o
   6   3  14        0.83        1.29     18.36 o
   7   3  14        3.60       17.69     18.87 o
   8   3  14        1.97       36.00     24.29 o
   9   3  14       11.97       49.68     22.62 o
  -4   4  14        0.91        0.00     26.45 o
  -3   4  14       36.26       31.85     21.38 o
  -2   4  14       18.83       14.29     20.10 o
  -1   4  14       57.47       44.80     21.94 o
   0   4  14        1.40        6.92     21.89 o
   1   4  14       11.86       20.87     22.48 o
   2   4  14        0.41        3.87     20.15 o
   3   4  14        1.85        0.53     16.95 o
   4   4  14       16.15       19.77     19.86 o
 -13   0  15        0.17        0.00     18.59 o
 -11   0  15      360.08      355.70     26.76 o
  -9   0  15      555.06      568.20     31.06 o
  -7   0  15        7.41       19.21     15.15 o
  -5   0  15      160.73      152.73     18.77 o
  -3   0  15        1.61        0.00     11.88 o
  -1   0  15        6.30       16.97     10.59 o
   1   0  15        0.39        3.39     17.39 o
   3   0  15        3.49       10.91     19.13 o
   5   0  15       14.73       44.48     25.75 o
   7   0  15        0.70        0.00     28.34 o
   9   0  15        7.85       18.84     31.76 o
  11   0  15       17.50       64.03     36.62 o
  13   0  15        2.26        0.00     42.83 o
 -12   1  15        3.49       25.05     19.77 o
 -11   1  15        1.49        4.42     16.43 o
 -10   1  15       24.75       16.50     15.74 o
  -9   1  15       36.30       23.25     14.75 o
  -8   1  15       27.34       14.26     14.13 o
  -7   1  15        0.95        2.91     13.18 o
  -6   1  15       23.89       38.34     12.07 o
  -5   1  15      115.18      113.90     11.57 o
  -4   1  15       77.87       72.82      9.75 o
  -3   1  15      106.81       96.29     10.11 o
  -2   1  15       42.82       47.74      7.46 o
  -1   1  15       49.11       44.48      5.62 o
   0   1  15       23.14       43.14     10.90 o
   1   1  15        0.14        8.93      8.23 o
   2   1  15       28.32       32.28      8.42 o
   3   1  15      136.97      178.63     22.09 o
   4   1  15       17.41        7.58     14.71 o
   5   1  15      103.55      117.46     17.89 o
   6   1  15       86.75       71.67     16.74 o
   7   1  15        0.42        0.00     16.98 o
   8   1  15       55.15       22.84     18.14 o
   9   1  15       11.92       12.33     18.60 o
  10   1  15       10.78       17.26     19.11 o
  11   1  15        3.11        0.00     19.73 o
  12   1  15        0.05       15.27     23.47 o
 -11   2  15        1.25       11.81     19.75 o
 -10   2  15        0.00        2.76     17.83 o
  -9   2  15        4.40       10.67     15.11 o
  -8   2  15       18.26       14.86     14.23 o
  -7   2  15        8.83        7.82     13.55 o
  -6   2  15      126.05      117.23     14.11 o
  -5   2  15       40.95       51.72     12.68 o
  -4   2  15      112.60       98.44     14.98 o
  -3   2  15       17.17       32.23     11.80 o
  -2   2  15        7.63       11.66      8.94 o
  -1   2  15       55.98       51.42     10.07 o
   0   2  15       42.42       44.88     11.95 o
   1   2  15      225.85      220.27     18.49 o
   2   2  15        8.18        9.61     13.43 o
   3   2  15        4.83        0.00     14.27 o
   4   2  15        0.03        6.48     14.31 o
   5   2  15       63.41       74.13     15.74 o
   6   2  15       11.41       12.27     16.17 o
   7   2  15        3.16       17.98     15.63 o
   8   2  15       20.47       14.77     17.67 o
   9   2  15      103.50       63.18     19.99 o
  10   2  15       61.40       65.34     24.84 o
  11   2  15       22.99       13.72     27.89 o
  -9   3  15       23.70       20.95     18.40 o
  -8   3  15        1.10        3.55     18.61 o
  -7   3  15        8.77       28.05     18.72 o
  -6   3  15        0.29        5.11     16.76 o
  -5   3  15        7.31        7.21     15.92 o
  -4   3  15        0.00        0.00     15.23 o
  -3   3  15        2.79        0.00     13.31 o
  -2   3  15       14.25       26.38     16.43 o
  -1   3  15        0.45        6.36     15.31 o
   0   3  15        0.94       19.43     13.40 o
   1   3  15        2.42        0.00     16.41 o
   2   3  15        1.42        2.52     16.35 o
   3   3  15        4.60        0.54     18.12 o
   4   3  15        8.96       13.02     18.23 o
   5   3  15        0.00        3.84     19.27 o
   6   3  15       22.51       17.37     19.51 o
   7   3  15        0.20       11.22     20.58 o
   8   3  15        0.02       24.67     24.82 o
  -2   4  15        0.02        0.00     22.33 o
  -1   4  15      139.85      108.52     23.33 o
   0   4  15        5.93        0.00     22.83 o
   1   4  15       41.64       28.30     19.22 o
   2   4  15        0.59        0.00     19.47 o
 -12   0  16       19.36       20.03     19.10 o
 -10   0  16        9.45        0.64     17.27 o
  -8   0  16      127.36      142.69     21.57 o
  -6   0  16       25.86       19.44     15.07 o
  -4   0  16        0.03        0.00     13.05 o
  -2   0  16       17.73        5.52     12.41 o
   0   0  16        0.38       13.87     16.10 o
   2   0  16       67.31      319.43     34.12 o
   4   0  16       81.56       61.25     23.11 o
   6   0  16        1.52        0.00     29.97 o
   8   0  16        1.45        0.00     31.24 o
  10   0  16        0.32       12.71     34.54 o
  12   0  16        3.65       11.92     37.60 o
 -12   1  16       47.17       38.80     20.66 o
 -11   1  16        8.45       16.98     17.52 o
 -10   1  16       57.73       40.76     16.33 o
  -9   1  16       18.30       22.97     14.02 o
  -8   1  16        8.64        9.61     13.37 o
  -7   1  16        0.61        6.54     12.47 o
  -6   1  16        6.90       18.87     10.21 o
  -5   1  16       28.74       24.49      9.62 o
  -4   1  16       64.71       54.70     10.02 o
  -3   1  16       10.31        5.20      8.87 o
  -2   1  16       28.31       34.67      7.69 o
  -1   1  16       37.76       81.70     12.92 o
   0   1  16        6.47       27.29     14.65 o
   1   1  16      376.71      354.32     25.74 o
   2   1  16       89.15       89.01     18.04 o
   3   1  16      219.02      200.05     21.90 o
   4   1  16      129.68      122.16     19.71 o
   5   1  16       38.04       45.67     16.39 o
   6   1  16       45.24       41.56     17.52 o
   7   1  16       25.40       17.08     18.93 o
   8   1  16        6.68        6.90     19.36 o
   9   1  16       42.02       51.45     19.53 o
  10   1  16       10.36       14.76     19.33 o
  11   1  16       25.38       17.69     20.69 o
  12   1  16        5.57       16.40     24.77 o
 -10   2  16        8.98       13.01     18.26 o
  -9   2  16        1.16        2.84     15.83 o
  -8   2  16        2.44        0.00     14.88 o
  -7   2  16        5.25        9.56     13.79 o
  -6   2  16       59.31       54.04     13.26 o
  -5   2  16        0.14        0.00     12.84 o
  -4   2  16      110.50      116.54     14.09 o
  -3   2  16        5.33       11.67     11.24 o
  -2   2  16        0.16        2.73     13.08 o
  -1   2  16        8.61        0.00     14.41 o
   0   2  16       33.72        9.63     11.81 o
   1   2  16       22.92       25.18     14.26 o
   2   2  16       32.63       24.50     14.35 o
   3   2  16       26.06       24.54     15.71 o
   4   2  16      153.83      136.67     17.67 o
   5   2  16       15.44       16.21     16.23 o
   6   2  16        5.69       15.96     16.33 o
   7   2  16        0.02        0.83     16.21 o
   8   2  16        4.85        9.75     18.39 o
   9   2  16       57.88       53.12     20.99 o
  10   2  16       29.35       11.51     24.78 o
  -7   3  16       16.80       17.51     25.92 o
  -6   3  16        3.17        3.05     19.98 o
  -5   3  16        7.56        9.10     18.67 o
  -4   3  16        0.04        0.00     18.45 o
  -3   3  16        8.74       29.09     17.78 o
  -2   3  16        8.71        0.00     17.24 o
  -1   3  16       22.24        6.33     14.54 o
   0   3  16       22.36        7.23     17.13 o
   1   3  16       15.47        2.47     16.53 o
   2   3  16        0.01        4.22     20.20 o
   3   3  16        2.41        0.00     19.04 o
   4   3  16        7.22        8.74     19.14 o
   5   3  16        0.63        0.00     19.04 o
   6   3  16        0.00        0.00     20.84 o
   7   3  16        5.51       28.52     21.73 o
 -11   0  17        1.07        5.67     22.85 o
  -9   0  17        4.36       10.93     19.50 o
  -7   0  17        1.67        1.57     17.22 o
  -5   0  17        6.91        1.44     15.23 o
  -3   0  17       21.96       34.76     16.02 o
  -1   0  17        2.44        3.04     21.89 o
   1   0  17       90.04       59.58     20.59 o
   3   0  17      103.93      122.93     28.08 o
   5   0  17      115.85      104.67     29.86 o
   7   0  17      106.53       60.35     28.80 o
   9   0  17      103.05       82.72     33.20 o
  11   0  17       16.12       21.32     38.62 o
 -11   1  17       14.93       33.64     17.23 o
 -10   1  17      114.02      117.95     16.78 o
  -9   1  17       17.41       39.13     15.24 o
  -8   1  17       37.19       43.87     13.77 o
  -7   1  17        9.66       12.98     11.31 o
  -6   1  17        8.82        8.20     10.77 o
  -5   1  17       12.73       26.56     10.06 o
  -4   1  17       43.77       25.99      9.86 o
  -3   1  17        4.83        6.61     11.04 o
  -2   1  17       15.43       12.01     11.20 o
  -1   1  17       61.03       55.81     13.81 o
   0   1  17       25.26       38.05     14.03 o
   1   1  17      480.46      504.67     25.76 o
   2   1  17       74.24       88.51     17.41 o
   3   1  17      325.44      372.50     27.70 o
   4   1  17        5.55       13.12     17.05 o
   5   1  17       25.44       30.74     18.27 o
   6   1  17        2.08        9.84     19.36 o
   7   1  17        9.68        7.03     18.27 o
   8   1  17       10.93        0.00     20.39 o
   9   1  17       10.13       12.99     20.08 o
  10   1  17        4.45        6.24     20.21 o
  11   1  17        6.70        0.00     20.93 o
  -9   2  17        8.13        3.26     18.90 o
  -8   2  17        0.02        0.00     15.12 o
  -7   2  17        0.86        0.00     14.49 o
  -6   2  17       18.02        3.80     16.61 o
  -5   2  17       23.25       15.04     14.44 o
  -4   2  17       26.10       29.00     14.64 o
  -3   2  17        0.56       12.04     13.89 o
  -2   2  17        4.20       10.65     13.78 o
  -1   2  17        5.01        0.00     15.68 o
   0   2  17       29.60       45.89     18.45 o
   1   2  17       11.15       11.25     14.57 o
   2   2  17      119.36       90.80     14.20 o
   3   2  17       49.91       48.12     16.07 o
   4   2  17       25.44       31.25     16.13 o
   5   2  17       34.12       43.43     16.59 o
   6   2  17        0.31       10.87     17.60 o
   7   2  17        7.65       12.64     18.67 o
   8   2  17        0.53       20.81     18.94 o
   9   2  17        5.51        0.00     21.43 o
  -6   3  17       10.60       41.31     21.09 o
  -5   3  17        0.00        0.00     20.56 o
  -4   3  17        6.38       12.72     20.40 o
  -3   3  17        3.50       39.12     25.47 o
  -2   3  17       42.57       29.51     17.26 o
  -1   3  17        5.76        0.80     18.05 o
   0   3  17        0.00        9.29     17.91 o
   1   3  17        1.25        0.00     18.46 o
   2   3  17        6.86        0.00     21.09 o
   3   3  17        0.34        0.00     20.57 o
   4   3  17        0.37        0.00     19.80 o
   5   3  17        0.04        0.00     21.34 o
   6   3  17        6.23       11.85     21.89 o
 -10   0  18       14.01        0.00     22.55 o
  -8   0  18        7.69        0.00     18.91 o
  -6   0  18        0.26        0.00     17.36 o
  -4   0  18       36.31       51.18     23.28 o
  -2   0  18        0.43       15.06     22.95 o
   0   0  18        1.65        3.49     19.30 o
   2   0  18        6.92        0.00     19.72 o
   4   0  18       86.65       74.37     23.18 o
   6   0  18       22.26       23.85     31.64 o
   8   0  18        0.35       65.73     45.18 o
  10   0  18        8.20        0.00     38.43 o
 -10   1  18      104.70      117.94     15.56 o
  -9   1  18        8.97       11.87     14.20 o
  -8   1  18       23.09       29.67     13.30 o
  -7   1  18       12.16       23.77     12.38 o
  -6   1  18       84.04       72.29     14.51 o
  -5   1  18       69.77       72.28     15.64 o
  -4   1  18       10.89       17.09     14.12 o
  -3   1  18        0.81        0.00     12.70 o
  -2   1  18       42.90       33.11     12.80 o
  -1   1  18        0.17        3.17     13.97 o
   0   1  18        8.40        0.00     14.21 o
   1   1  18      157.04      177.34     18.47 o
   2   1  18       31.92       47.78     21.15 o
   3   1  18       84.27       60.24     19.21 o
   4   1  18       12.91       33.74     18.49 o
   5   1  18        0.00        2.42     18.92 o
   6   1  18        4.45        1.59     19.92 o
   7   1  18        0.45       45.31     35.11 o
   8   1  18        0.04        0.00     24.30 o
   9   1  18        1.92        0.00     20.91 o
  10   1  18        9.67        8.29     22.36 o
  -8   2  18        6.12        6.08     19.76 o
  -7   2  18        4.79       11.49     16.98 o
  -6   2  18        0.44        8.93     15.92 o
  -5   2  18       24.66       23.67     14.86 o
  -4   2  18       26.60       14.06     15.83 o
  -3   2  18      125.99       90.76     17.44 o
  -2   2  18        2.71        6.28     17.00 o
  -1   2  18        5.24        0.00     19.09 o
   0   2  18        6.55       17.06     18.93 o
   1   2  18        2.77        0.00     19.58 o
   2   2  18        0.68        0.00     18.12 o
   3   2  18       12.32        4.85     16.78 o
   4   2  18       47.31       68.69     18.72 o
   5   2  18       46.18       74.81     18.01 o
   6   2  18        4.73        2.78     17.96 o
   7   2  18        0.01       19.04     19.89 o
   8   2  18        8.40       14.64     19.73 o
  -4   3  18        1.73        3.93     21.96 o
  -3   3  18        3.19       17.74     19.35 o
  -2   3  18        2.61       13.68     17.95 o
  -1   3  18        8.98        2.94     21.35 o
   0   3  18        0.05        0.00     18.79 o
   1   3  18        0.14       18.58     22.48 o
   2   3  18        5.51       17.94     22.27 o
   3   3  18        7.84        3.44     20.92 o
   4   3  18        0.43        0.00     21.12 o
  -9   0  19       47.67       49.34     29.52 o
  -7   0  19        0.08        0.48     26.46 o
  -5   0  19       12.11       26.78     24.32 o
  -3   0  19       11.33       24.42     25.46 o
  -1   0  19        7.83       19.27     19.34 o
   1   0  19       32.72       20.74     21.70 o
   3   0  19       22.70       20.86     24.58 o
   5   0  19      119.66      124.54     36.89 o
   7   0  19       94.09       90.91     32.47 o
   9   0  19       44.66       53.34     47.02 o
  -9   1  19       24.75       32.90     17.37 o
  -8   1  19        5.23        2.33     16.68 o
  -7   1  19       15.02       15.20     18.02 o
  -6   1  19        7.42       21.44     19.63 o
  -5   1  19       72.15       71.80     19.35 o
  -4   1  19        3.99        8.70     14.51 o
  -3   1  19        8.42        6.49     14.07 o
  -2   1  19       14.93       12.30     15.08 o
  -1   1  19        1.04        0.00     15.16 o
   0   1  19       53.80       41.76     16.08 o
   1   1  19       26.61       19.43     14.36 o
   2   1  19        4.83        0.00     17.95 o
   3   1  19        0.20        0.00     18.48 o
   4   1  19       52.86       47.39     18.78 o
   5   1  19       10.22       44.20     19.88 o
   6   1  19        0.34       48.85     21.73 o
   7   1  19        0.35        0.00     23.36 o
   8   1  19        0.69        0.00     25.15 o
   9   1  19        0.18        3.94     27.84 o
  -7   2  19       25.02       35.82     16.98 o
  -6   2  19        1.42       20.35     16.65 o
  -5   2  19       49.89       30.59     17.43 o
  -4   2  19        7.83       10.30     17.90 o
  -3   2  19        3.53        2.20     17.36 o
  -2   2  19       18.83       17.33     21.68 o
  -1   2  19        0.58        0.00     20.74 o
   0   2  19        4.37        0.00     21.06 o
   1   2  19        0.15       21.78     21.76 o
   2   2  19        3.00        4.97     23.96 o
   3   2  19        0.00       14.71     23.58 o
   4   2  19       22.16       10.78     28.59 o
   5   2  19        1.88       11.82     18.04 o
   6   2  19        0.45        6.49     18.23 o
   7   2  19        0.27        0.00     20.64 o
  -1   3  19        1.71       19.48     23.72 o
   0   3  19        4.95       16.33     27.76 o
   1   3  19        7.75        0.00     24.72 o
  -8   0  20        0.19        0.00     27.67 o
  -6   0  20        1.48        0.00     27.98 o
  -4   0  20        0.24       14.33     27.19 o
  -2   0  20       37.61       70.02     26.37 o
   0   0  20      537.68      634.73     49.99 o
   2   0  20      895.13      960.36     61.19 o
   4   0  20       52.50       38.92     27.13 o
   6   0  20       14.74        0.00     32.27 o
   8   0  20       17.26       40.53     38.59 o
  -8   1  20        0.18        0.00     21.46 o
  -7   1  20        4.63       10.53     20.78 o
  -6   1  20       11.98       20.02     19.89 o
  -5   1  20       34.36       98.32     30.26 o
  -4   1  20       16.14       11.50     19.28 o
  -3   1  20        0.28        0.00     19.79 o
  -2   1  20        0.09        0.81     16.38 o
  -1   1  20        8.46       11.95     16.69 o
   0   1  20       40.39       32.79     14.52 o
   1   1  20        1.37        3.14     16.62 o
   2   1  20        4.70        0.00     18.24 o
   3   1  20       21.65        3.04     19.08 o
   4   1  20       64.51       55.19     20.89 o
   5   1  20        0.56        8.67     20.82 o
   6   1  20        0.44       27.88     21.88 o
   7   1  20        8.77        7.72     26.66 o
  -5   2  20        8.17       19.34     21.26 o
  -4   2  20        0.12        0.00     19.58 o
  -3   2  20        4.45        8.22     23.94 o
  -2   2  20        1.60       36.73     23.39 o
  -1   2  20        5.01        0.00     23.43 o
   0   2  20        0.08        0.00     23.74 o
   1   2  20        2.56        0.00     20.95 o
   2   2  20        1.95        0.00     24.78 o
   3   2  20        0.03       17.00     26.60 o
   4   2  20        5.45       12.07     26.75 o
   5   2  20        0.01        0.00     24.93 o
  -7   0  21       12.94       11.60     34.06 o
  -5   0  21       27.13       35.15     27.97 o
  -3   0  21        0.13        0.00     26.75 o
  -1   0  21        4.49        0.82     20.30 o
   1   0  21        1.01        3.80     26.23 o
   3   0  21        0.45        8.99     27.51 o
   5   0  21        5.01        0.00     34.18 o
   7   0  21        3.87       31.54     36.83 o
  -6   1  21        0.17        0.00     21.52 o
  -5   1  21        0.35        5.13     21.81 o
  -4   1  21        8.06       15.47     21.04 o
  -3   1  21        1.78        0.00     22.12 o
  -2   1  21        2.11        0.00     23.68 o
  -1   1  21        4.65        4.67     17.90 o
   0   1  21        0.42        0.00     15.81 o
   1   1  21       14.46       28.73     18.38 o
   2   1  21        3.08        0.00     19.52 o
   3   1  21        2.61        4.69     20.57 o
   4   1  21        1.96       15.35     20.48 o
   5   1  21        1.62        7.50     21.48 o
   6   1  21        2.26        5.14     24.34 o
  -3   2  21       32.58       11.93     25.83 o
  -2   2  21        5.51       21.24     25.00 o
  -1   2  21        1.02        6.78     25.73 o
   0   2  21        2.30       20.44     23.99 o
   1   2  21        2.86        0.00     21.95 o
   2   2  21        1.22        0.10     25.15 o
   3   2  21        1.26       11.18     28.41 o
  -4   0  22       20.34       34.86     28.41 o
  -2   0  22       14.52        5.03     23.68 o
   0   0  22      123.24      114.17     29.98 o
   2   0  22      185.61      118.83     33.12 o
   4   0  22        6.13       47.03     31.32 o
  -4   1  22        4.89        0.00     24.73 o
  -3   1  22        0.09        1.88     26.32 o
  -2   1  22        8.05       16.98     25.07 o
  -1   1  22        0.13        0.00     20.83 o
   0   1  22       10.08        9.06     20.47 o
   1   1  22       14.49       12.90     19.84 o
   2   1  22       13.97        2.03     20.58 o
   3   1  22       18.72        0.12     21.46 o
   4   1  22        1.36       10.01     21.64 o
  -1   0  23       42.72        8.20     30.20 o
   1   0  23       17.58       28.23     29.71 o
 
